# Supplementary material for: Chemoproteomic mapping of human milk oligosaccharide (HMO) interactions in cells
Source: RSC Chem Biol. 2022 Oct 18;3(12):1369–74. doi: 10.1039/d2cb00176d (PMC9709932; doi:10.1039/d2cb00176d)
Supplement: CB-003-D2CB00176D-s002 [file CB-003-D2CB00176D-s002.zip]

Archive with 2 entries (2 files):
- AppendixTable1_V2.xlsx
- AppendixTable2.xlsx
