# Supplementary material for: Chemoproteomic mapping of human milk oligosaccharide (HMO) interactions in cells
Source: RSC Chem Biol. 2022 Oct 18;3(12):1369–74. doi: 10.1039/d2cb00176d (PMC9709932; doi:10.1039/d2cb00176d)
Supplement: CB-003-D2CB00176D-s002 [file CB-003-D2CB00176D-s002.zip › AppendixTable1_V2.xlsx]

## Sheet: Sheet1
Accession	Gene	Description	#_PSMs	#_Unique_Peptides	Cellular_Compartment	Binding_Information	1_Rep1	1_Rep2	2_Rep1	2_Rep2	3_Rep1	3_Rep2	4_Rep1	4_Rep2	5_Rep1	5_Rep2	1/5_FC	1/5_pvalue	2/5_FC	2/5_pvalue	3/5_FC	3/5_pvalue	4/5_FC	4/5_pvalue
P18242	Ctsd	Cathepsin D OS=Mus musculus OX=10090 GN=Ctsd PE=1 SV=1	374	15	Mitochondria;Lysosome	NA	7755.6	8372	35733.9	39304.5	41943.9	62623.4	10193.7	11833.4	604	555.6	13.9079	0.00170199	64.7106	0.00232811	90.1753	0.0377427	18.9954	0.00612298
P12265	Gusb	Beta-glucuronidase OS=Mus musculus OX=10090 GN=Gusb PE=1 SV=2	47	12	ER;Lysosome	Carbohydrate	283.4	333.5	801.8	994.4	1443.9	1265.6	228.3	295.4	54.7	48.9	5.95463	0.00951658	17.3378	0.0127132	26.1535	0.00465379	5.05502	0.024752
Q9JHF5	Tcirg1	V-type proton ATPase subunit a OS=Mus musculus OX=10090 GN=Tcirg1 PE=1 SV=1	46	12	Nucleus;Mitochondria;Lysosome	NA	555.5	634.1	1884.2	1954.9	2498.9	2980.3	526.1	535.5	53.2	41.8	12.5221	0.00522351	40.4116	0.000365639	57.6758	0.00790388	11.1747	0.000233587
O35114	Scarb2	Lysosome membrane protein 2 OS=Mus musculus OX=10090 GN=Scarb2 PE=1 SV=3	14	5	Cytosol;Lysosome	Organic-Cyclic-Compound	136	179.2	518.2	677	710.8	712	160.1	202.9	9.5	8	18.0114	0.0204389	68.2971	0.0177018	81.3029	1.86847e-06	20.7429	0.0150194
G3UZI2	Syncrip	Heterogeneous nuclear ribonucleoprotein Q OS=Mus musculus OX=10090 GN=Syncrip PE=1 SV=1	24	7	Cytosol;Nucleus;ER	Organic-Cyclic-Compound	326.2	315.5	713.2	630.1	1028.7	909.1	332.3	349.2	58.2	55.2	5.65873	0.000442163	11.8457	0.00454007	17.0882	0.00427273	6.0097	0.000911599
D3Z6I8	Tpm3	Tropomyosin alpha-3 chain OS=Mus musculus OX=10090 GN=Tpm3 PE=1 SV=1	38	3	Other	NA	196.9	239	374.3	482.7	687.7	551.3	191.5	237.8	44.4	32.6	5.66104	0.0145185	11.1299	0.0189879	16.0909	0.0135995	5.57532	0.0179012
G3UXT7	Fus	RNA-binding protein FUS (Fragment) OS=Mus musculus OX=10090 GN=Fus PE=1 SV=1	19	5	Cytosol;Nucleus	Organic-Cyclic-Compound	745.3	862.4	1279.9	1496.9	2415.8	1769.7	689.6	860.6	130.2	132.7	6.11525	0.00750047	10.5622	0.00736986	15.9205	0.0260741	5.89654	0.0171953
P54071	Idh2	Isocitrate dehydrogenase [NADP], mitochondrial OS=Mus musculus OX=10090 GN=Idh2 PE=1 SV=3	193	26	Mitochondria	Organic-Cyclic-Compound	6114.6	6909	17394	17082.6	24466	25503.3	11751.6	12725.4	962.9	735.5	7.66816	0.00528128	20.2995	0.000138355	29.4214	0.000483625	14.4118	0.00192173
Q8CBM2	Asph	Aspartyl/asparaginyl beta-hydroxylase OS=Mus musculus OX=10090 GN=Asph PE=1 SV=1	7	4	Cytosol;ER	NA	114.4	125.4	177.5	156.3	273.7	192.6	67	67.8	9.6	10.9	11.6976	0.0025414	16.2829	0.00456457	22.7463	0.0315454	6.57561	0.000178298
Q9Z2X1	Hnrnpf	Heterogeneous nuclear ribonucleoprotein F OS=Mus musculus OX=10090 GN=Hnrnpf PE=1 SV=3	32	7	Nucleus	Organic-Cyclic-Compound	455.4	433.7	800.3	856.4	1041.6	1105.3	397.1	408.4	85.1	71.3	5.68478	0.0012296	10.5927	0.00147952	13.727	0.00107047	5.15026	0.000754206
P01902	H2-K1	H-2 class I histocompatibility antigen, K-D alpha chain OS=Mus musculus OX=10090 GN=H2-K1 PE=1 SV=1	39	11	ER;Surface	NA	788.6	856.7	2138.4	2503.5	1815	2800.1	487.9	601.6	114.9	99.4	7.67755	0.00237357	21.6608	0.00674309	21.5357	0.0466408	5.08399	0.0167601
O35129	Phb2	Prohibitin-2 OS=Mus musculus OX=10090 GN=Phb2 PE=1 SV=1	12	6	Cytosol;Nucleus;Mitochondria;Surface	NA	60.5	61.8	84.1	91	132.5	89.7	29.4	31.4	5	6.3	10.823	0.000274216	15.4956	0.00183242	19.6637	0.038837	5.38053	0.00231415
P70195	Psmb7	Proteasome subunit beta type-7 OS=Mus musculus OX=10090 GN=Psmb7 PE=1 SV=1	8	4	Cytosol;Nucleus	NA	220.6	235.1	370.6	342	423.5	524.6	181.9	181.4	22.5	19.1	10.9543	0.00129101	17.1298	0.00183732	22.7909	0.0122247	8.73317	0.000114097
Q9CXT8	Pmpcb	Mitochondrial-processing peptidase subunit beta OS=Mus musculus OX=10090 GN=Pmpcb PE=1 SV=1	4	2	Mitochondria	NA	18.6	16.6	30.8	25.1	44	31.4	15.8	17.3	2.3	1.4	9.51351	0.0048126	15.1081	0.0120013	20.3784	0.0296651	8.94595	0.0035215
A0A452J8A5	Eci1	Enoyl-CoA delta isomerase 1, mitochondrial OS=Mus musculus OX=10090 GN=Eci1 PE=1 SV=1	9	3	Mitochondria	NA	139	158.5	221.4	246.2	341.8	295.8	148	184.9	35.5	20.4	5.322	0.0102606	8.36494	0.00493703	11.4061	0.0068561	5.95528	0.020095
Q921Y4	Mfsd5	Molybdate-anion transporter OS=Mus musculus OX=10090 GN=Mfsd5 PE=2 SV=1	28	4	Other	NA	267	364.5	386.4	538.3	573.3	469.9	149.1	185.2	26	26.4	12.0515	0.0271961	17.6469	0.0290109	19.9084	0.0107164	6.37977	0.0160085
Q91VK2	Eef1d	Eef1d protein OS=Mus musculus OX=10090 GN=Eef1d PE=1 SV=1	8	3	Cytosol;Nucleus;ER	Organic-Cyclic-Compound	22.4	16.9	37.4	32.2	32.8	41.1	18.9	16.4	1.2	2.6	10.3421	0.0246185	18.3158	0.00663146	19.4474	0.0141135	9.28947	0.00817283
P01900	H2-D1	H-2 class I histocompatibility antigen, D-D alpha chain OS=Mus musculus OX=10090 GN=H2-D1 PE=1 SV=1	31	6	ER;Surface	NA	1260.2	1241.8	2115.8	2676.6	1925.1	2299.3	488	564.5	81.1	60.5	17.6695	0.000136905	33.8446	0.0142491	29.8333	0.00832068	7.43291	0.0074798
Q8JZN5	Acad9	Complex I assembly factor ACAD9, mitochondrial OS=Mus musculus OX=10090 GN=Acad9 PE=1 SV=2	12	5	Nucleus;Mitochondria	Organic-Cyclic-Compound	246.4	290	429.4	379.3	568.7	667.8	487.9	611.3	57.2	39.6	5.54132	0.0112472	8.35434	0.00551785	12.7738	0.00770918	11.3554	0.0151134
Q8BH95	Echs1	Enoyl-CoA hydratase, mitochondrial OS=Mus musculus OX=10090 GN=Echs1 PE=1 SV=1	11	5	Mitochondria	NA	386.8	433.6	697.6	644.1	800.7	1029.6	732.8	747	63.2	47.7	7.39766	0.00479355	12.0983	0.00204176	16.5041	0.0173425	13.3436	0.000235731
Q31125	Slc39a7	Zinc transporter SLC39A7 OS=Mus musculus OX=10090 GN=Slc39a7 PE=1 SV=2	9	3	ER	NA	332.6	327	508.2	528.2	516.3	486.1	136.2	164.4	20.3	17	17.6836	0.000109083	27.7855	0.000411377	26.874	0.000989417	8.05898	0.011429
P28063	Psmb8	Proteasome subunit beta type-8 OS=Mus musculus OX=10090 GN=Psmb8 PE=1 SV=2	3	2	Cytosol;Nucleus	NA	50.6	47	99.4	79.6	72.9	104.7	45.5	40.9	7.8	9.4	5.67442	0.00239232	10.407	0.0147406	10.3256	0.0372184	5.02326	0.00491689
P45952	Acadm	Medium-chain specific acyl-CoA dehydrogenase, mitochondrial OS=Mus musculus OX=10090 GN=Acadm PE=1 SV=1	221	21	Cytosol;Mitochondria	Organic-Cyclic-Compound	17909.2	20214.7	20243.3	19340.2	28426.9	26705	16864.1	18472	461.2	322.1	48.6709	0.00380419	50.5343	0.000554148	70.3841	0.0010088	45.1118	0.00217456
P11152	Lpl	Lipoprotein lipase OS=Mus musculus OX=10090 GN=Lpl PE=1 SV=3	12	5	Surface	Carbohydrate-Derivative	15.1	14.5	41.6	41.5	27.3	32.4	5.2	7.7	1	1	14.8	0.000472255	41.55	1.5204e-06	29.85	0.0077221	6.45	0.0487874
Q8BMS1	Hadha	Trifunctional enzyme subunit alpha, mitochondrial OS=Mus musculus OX=10090 GN=Hadha PE=1 SV=1	93	20	Mitochondria	Organic-Cyclic-Compound	3312.3	3674.9	4488.4	4095.7	5340	4462.9	2620.5	2691.4	440.4	327.2	9.10266	0.00370936	11.183	0.00272262	12.7708	0.00944497	6.92014	0.000862828
Q52L67	Tecr	Gpsn2 protein OS=Mus musculus OX=10090 GN=Tecr PE=1 SV=1	9	4	ER	NA	14.6	14.6	14.9	18.5	17.1	16	5.5	4.8	1	1	14.6	#DIV/0!	16.7	0.0128909	16.55	0.00124868	5.15	0.00703779
P01897	H2-L	H-2 class I histocompatibility antigen, L-D alpha chain OS=Mus musculus OX=10090 GN=H2-L PE=1 SV=2	33	7	Other	NA	452	492.2	898.3	904.2	647.1	775.8	214	231.8	51.4	35.7	10.8404	0.00252576	20.6946	9.55821e-05	16.3364	0.00928977	5.11825	0.0043497
A0A0R4J083	Acadl	Long-chain specific acyl-CoA dehydrogenase, mitochondrial OS=Mus musculus OX=10090 GN=Acadl PE=1 SV=1	106	16	Cytosol;Mitochondria	Organic-Cyclic-Compound	2509.9	2857.4	5360.6	5467.9	6186	6857.7	6157	7047.3	340.4	271.4	8.77297	0.00550445	17.6994	0.000155876	21.3202	0.00293709	21.5827	0.00499101
P61620	Sec61a1	Protein transport protein Sec61 subunit alpha isoform 1 OS=Mus musculus OX=10090 GN=Sec61a1 PE=1 SV=2	16	4	ER	NA	1063.5	1158	1270.1	1217.5	1366.9	1004.1	444.8	460.7	92.9	62.8	14.2678	0.00229697	15.9769	0.000674736	15.228	0.0259584	5.81567	0.00205487
J3QMG3	Vdac3	Voltage-dependent anion-selective channel protein 3 OS=Mus musculus OX=10090 GN=Vdac3 PE=1 SV=1	28	8	Mitochondria	Organic-Cyclic-Compound	809.1	1004.7	1575.1	1788.1	1360.1	1122.6	496.8	630.9	112.4	88	9.0509	0.0146005	16.7824	0.00456349	12.3887	0.0107667	5.62725	0.0209295
Q8BLN5	Lss	Lanosterol synthase OS=Mus musculus OX=10090 GN=Lss PE=1 SV=2	6	4	ER	NA	54.5	45.3	74.5	67.7	53.7	74.1	47	43.2	1	2.9	25.5897	0.00945977	36.4615	0.00259613	32.7692	0.0262716	23.1282	0.0024148
Q9DBH5	Lman2	Vesicular integral-membrane protein VIP36 OS=Mus musculus OX=10090 GN=Lman2 PE=1 SV=2	6	5	Surface	Carbohydrate	14.4	20.7	27.7	21.2	21.3	16.5	8.2	6.7	1	1	17.55	0.0343696	24.45	0.0186717	18.9	0.0175063	7.45	0.0132526
Q61335	Bcap31	B-cell receptor-associated protein 31 OS=Mus musculus OX=10090 GN=Bcap31 PE=1 SV=4	7	3	Mitochondria;ER	NA	106.9	131.8	119.8	111.5	105.5	75.8	42.1	44.2	8.9	7.1	14.9188	0.0123347	14.4563	0.00155244	11.3313	0.0309068	5.39375	0.00154434
Q8BGC4	Zadh2	Prostaglandin reductase-3 OS=Mus musculus OX=10090 GN=Zadh2 PE=1 SV=1	12	8	Mitochondria	NA	23.8	30	77.4	83.3	61.3	41	56.6	58.6	5.7	2	6.98701	0.0236622	20.8701	0.00206544	13.2857	0.0444308	14.961	0.00152727
P81117	Nucb2	Nucleobindin-2 OS=Mus musculus OX=10090 GN=Nucb2 PE=1 SV=2	13	5	Cytosol;Nucleus;ER	Organic-Cyclic-Compound	122.2	149.8	268.7	251.1	144.8	144.9	77.5	78.1	17.1	11.5	9.51049	0.0131245	18.1748	0.00141082	10.1294	0.000459834	5.44056	0.00196086
Q9Z2Z6	Slc25a20	Mitochondrial carnitine/acylcarnitine carrier protein OS=Mus musculus OX=10090 GN=Slc25a20 PE=1 SV=1	167	17	Mitochondria	NA	4628.4	5616.8	10674.8	13153.9	6770.9	5591	4002.7	5129.5	386.8	307.6	14.754	0.0106075	34.3155	0.0113008	17.8023	0.0101171	13.1512	0.0174537
Q8K411	Pitrm1	Presequence protease, mitochondrial OS=Mus musculus OX=10090 GN=Pitrm1 PE=1 SV=1	21	12	Mitochondria	NA	438.6	478.1	1086.8	946.7	606.5	456	483.8	518.1	65.9	48.8	7.99215	0.00286798	17.7289	0.005367	9.2633	0.0246009	8.73496	0.00186095
P20491	Fcer1g	High affinity immunoglobulin epsilon receptor subunit gamma OS=Mus musculus OX=10090 GN=Fcer1g PE=1 SV=1	21	3	Surface	NA	2376.1	3048	1342.7	1568.4	1360.8	965.6	299	357.4	79.6	27.2	50.7875	0.0156872	27.2575	0.00675763	21.7828	0.0307776	6.14607	0.0197785
Q91V01	Lpcat3	Lysophospholipid acyltransferase 5 OS=Mus musculus OX=10090 GN=Lpcat3 PE=1 SV=1	12	4	ER	NA	300.1	402.2	487.1	506.9	302.7	209.7	224.7	282.3	18.3	10.3	24.5559	0.0223374	34.7552	0.000488956	17.9161	0.0352676	17.7273	0.0144565
O70252	Hmox2	Heme oxygenase 2 OS=Mus musculus OX=10090 GN=Hmox2 PE=1 SV=1	61	13	ER	Organic-Cyclic-Compound	1906.7	1994.2	4201.5	4448.1	1673.5	1421	1269	1413.6	125.1	87.2	18.3745	0.000667625	40.7423	0.000873271	14.5761	0.00775665	12.6359	0.00364179
P06339	H2-T23	H-2 class I histocompatibility antigen, D-37 alpha chain OS=Mus musculus OX=10090 GN=H2-T23 PE=1 SV=1	17	2	ER;Surface	NA	77.5	97.9	197.9	247.6	77.5	78.7	78.1	90.9	4.4	0.9	33.0943	0.0144855	84.0566	0.0125693	29.4717	0.000600667	31.8868	0.00650702
Q9CQM2	Kdelr2	ER lumen protein-retaining receptor 2 OS=Mus musculus OX=10090 GN=Kdelr2 PE=1 SV=1	11	2	ER	NA	346	484.4	272.4	398.1	137.9	104.1	71.4	95.4	10.2	1	74.1429	0.0274919	59.8661	0.0346561	21.6071	0.0222691	14.8929	0.026218
Q8VDQ1	Ptgr2	Prostaglandin reductase 2 OS=Mus musculus OX=10090 GN=Ptgr2 PE=1 SV=2	11	7	Cytosol;Mitochondria	NA	199.4	204.6	577.1	517.2	123.4	173.5	368.9	361.2	4.6	6.9	35.1304	0.000209792	95.1565	0.00305075	25.8174	0.0295198	63.487	0.000125038
Q9CPQ3	Tomm22	Mitochondrial import receptor subunit TOM22 homolog OS=Mus musculus OX=10090 GN=Tomm22 PE=1 SV=3	10	4	Mitochondria	NA	292.7	309.5	353.9	365.1	87.2	82.8	50.2	60.8	11.3	5.8	35.2164	0.000911553	42.0468	0.000315867	9.94152	0.00211531	6.49123	0.0157919
G3UX26	Vdac2	Outer mitochondrial membrane protein porin 2 OS=Mus musculus OX=10090 GN=Vdac2 PE=1 SV=1	105	15	Mitochondria	Organic-Cyclic-Compound	6237.1	8517.9	13661.4	17452	3552	2953.1	4846.9	7023.5	331.8	186.9	28.4461	0.0248156	59.9834	0.0150273	12.5412	0.0104291	22.8849	0.0350008
Q8K078	Slco4a1	Solute carrier organic anion transporter family member 4A1 OS=Mus musculus OX=10090 GN=Slco4a1 PE=1 SV=2	28	6	Other	NA	1669.2	2184.5	1247.2	1198.3	290.1	311.1	88.3	99.5	27.2	6.9	113.012	0.017745	71.7155	0.000481745	17.6305	0.00264211	5.50733	0.0220056
Q62087	Pon3	Serum paraoxonase/lactonase 3 OS=Mus musculus OX=10090 GN=Pon3 PE=1 SV=2	82	13	Other	NA	4409.1	4997	10444.5	11365.5	1186	1318.2	3692.3	5184.5	181.7	102.4	33.1084	0.00420255	76.7687	0.0018391	8.8145	0.00478709	31.2453	0.0289364
Q07797	Lgals3bp	Galectin-3-binding protein OS=Mus musculus OX=10090 GN=Lgals3bp PE=1 SV=1	19	5	Other	NA	158.9	214.6	550.4	786.3	1396.2	1312.4	164.1	196.3	42.7	31	5.06784	0.0342028	18.137	0.0332379	36.7517	0.00102961	4.89009	0.0139807
A0A1B0GRS5	Msr1	Macrophage scavenger receptor types I and II (Fragment) OS=Mus musculus OX=10090 GN=Msr1 PE=1 SV=1	7	4	Other	NA	72.5	89.4	118.2	146.1	254.6	177	24.4	33.4	7.6	4.3	13.605	0.0129229	22.2101	0.0121642	36.2689	0.032583	4.85714	0.040955
O88696	Clpp	ATP-dependent Clp protease proteolytic subunit, mitochondrial OS=Mus musculus OX=10090 GN=Clpp PE=1 SV=1	4	3	Mitochondria	NA	5.8	7.8	18.3	17.6	25.5	25.7	2.3	7.5	1	1	6.8	0.0284634	17.95	0.000426107	25.6	1.65241e-05	4.9	0.272393
Q62351	Tfrc	Transferrin receptor protein 1 OS=Mus musculus OX=10090 GN=Tfrc PE=1 SV=1	53	19	Cytosol;Nucleus;Mitochondria;Surface	Organic-Cyclic-Compound	783.5	948.5	1456	1975.7	3001.8	2019.4	321.4	431.7	137.7	110.5	6.97824	0.0124647	13.8263	0.0256973	20.2305	0.0398774	3.03425	0.0470801
P10107	Anxa1	Annexin A1 OS=Mus musculus OX=10090 GN=Anxa1 PE=1 SV=2	36	10	Cytosol;Nucleus;Surface	Organic-Cyclic-Compound	1221.7	1467.2	2030	2212	4182.6	3137.3	819.8	974.4	246.5	212.8	5.85434	0.0121283	9.23579	0.00238574	15.9371	0.0224586	3.90638	0.0137608
Q9DBG6	Rpn2	Dolichyl-diphosphooligosaccharide--protein glycosyltransferase subunit 2 OS=Mus musculus OX=10090 GN=Rpn2 PE=1 SV=1	10	7	ER	NA	118.6	142.6	171.2	181.4	332	230.3	76.8	78.7	26.6	23.9	5.17228	0.0128854	6.98218	0.00121763	11.1347	0.0373159	3.07921	0.000987198
Q8VCH6	Dhcr24	Delta(24)-sterol reductase OS=Mus musculus OX=10090 GN=Dhcr24 PE=1 SV=1	16	6	Cytosol;Nucleus;ER	Organic-Cyclic-Compound	146.1	142.4	349.5	357.9	404.5	485.5	126.9	108.7	31.8	22.1	5.3525	0.00195258	13.1243	0.000385318	16.5121	0.00938619	4.37106	0.0126392
Q80VA0	Galnt7	N-acetylgalactosaminyltransferase 7 OS=Mus musculus OX=10090 GN=Galnt7 PE=1 SV=2	4	2	Other	Carbohydrate	64.9	82.6	111.3	109	188.4	150.8	48.9	58.4	16.6	12	5.15734	0.0228497	7.7028	0.000718974	11.8601	0.0145501	3.75175	0.0175164
Q64310	Surf4	Surfeit locus protein 4 OS=Mus musculus OX=10090 GN=Surf4 PE=1 SV=1	16	4	ER	NA	109.6	124.6	163.7	202.2	259.8	251.8	57.5	61.6	19.6	14.1	6.94955	0.00628962	10.8576	0.0134301	15.181	0.000412419	3.53412	0.00639083
Q922Q8	Lrrc59	Leucine-rich repeat-containing protein 59 OS=Mus musculus OX=10090 GN=Lrrc59 PE=1 SV=1	10	4	Nucleus;ER	NA	188.1	214.8	241.4	251.2	467.8	317.4	100	108.9	39.5	33.7	5.5041	0.00679772	6.72951	0.000736438	10.7268	0.0418985	2.85383	0.00607256
P61982	Ywhag	14-3-3 protein gamma OS=Mus musculus OX=10090 GN=Ywhag PE=1 SV=2	29	6	Cytosol	NA	366.6	385.7	574.2	623.1	852.8	883.3	260.4	290	86	59.5	5.17045	0.00288546	8.22887	0.00278459	11.932	0.000644631	3.78282	0.00949089
P50543	S100a11	Protein S100-A11 OS=Mus musculus OX=10090 GN=S100a11 PE=1 SV=1	3	2	Cytosol;Nucleus	NA	30.5	41.1	38.9	50.1	78.2	62.8	20.8	21.7	8.4	5.2	5.26471	0.0345662	6.54412	0.0230439	10.3676	0.0149028	3.125	0.0129733
Q9CZS1	Aldh1b1	Aldehyde dehydrogenase X, mitochondrial OS=Mus musculus OX=10090 GN=Aldh1b1 PE=1 SV=1	29	9	Mitochondria	NA	318.9	366.9	366.7	381	635.2	647.8	209.1	256.4	62.5	69.1	5.21125	0.00755682	5.68161	0.000652847	9.74924	0.000152576	3.53723	0.0198509
Q8C129	Lnpep	Leucyl-cystinyl aminopeptidase OS=Mus musculus OX=10090 GN=Lnpep PE=1 SV=1	73	21	Cytosol	NA	1199.2	1304	3431.5	3283.2	3363.7	3802.3	708.2	820.9	256.2	194.7	5.55156	0.00348726	14.8918	0.000656293	15.8927	0.00432181	3.39122	0.0138846
P70168	Kpnb1	Importin subunit beta-1 OS=Mus musculus OX=10090 GN=Kpnb1 PE=1 SV=2	6	3	Cytosol;Nucleus	NA	172.8	170.5	303.8	291.2	445.4	356.1	130.4	133.6	35.5	30	5.24122	0.000460207	9.08397	0.000673463	12.2366	0.0144575	4.03053	0.00102603
P14152	Mdh1	Malate dehydrogenase, cytoplasmic OS=Mus musculus OX=10090 GN=Mdh1 PE=1 SV=3	5	4	Cytosol;Mitochondria	Organic-Cyclic-Compound	15.2	12	14.9	12.3	20.8	23.8	7	7.3	3.3	1.5	5.66667	0.0258291	5.66667	0.0193532	9.29167	0.00763865	2.97917	0.0349733
Q9CZW5	Tomm70	Mitochondrial import receptor subunit TOM70 OS=Mus musculus OX=10090 GN=Tomm70 PE=1 SV=2	4	2	Mitochondria	NA	111.1	131	150.1	164.8	241.8	200.2	52.9	77.4	25	21.4	5.21767	0.0105104	6.78664	0.00316212	9.52586	0.010958	2.80819	0.0771652
F6WR04	Ctss	Cathepsin S OS=Mus musculus OX=10090 GN=Ctss PE=1 SV=1	28	7	Surface;Lysosome	Carbohydrate-Derivative	349.8	521.7	1063.6	1663.3	1625.1	1294.8	373.8	593.9	67.8	63	6.66284	0.0499018	20.8479	0.0494405	22.3234	0.0137391	7.39832	0.0627554
A0A1W2P8C6	Cd63	Tetraspanin (Fragment) OS=Mus musculus OX=10090 GN=Cd63 PE=1 SV=1	4	2	Cytosol;Surface;Lysosome	NA	87.5	130.5	155.5	187.1	191	210.5	41.6	45.8	13.2	7.9	10.3318	0.0451619	16.237	0.00978697	19.0284	0.00281001	4.14218	0.0102438
E9Q7B0	P4ha1	Procollagen-proline 4-dioxygenase OS=Mus musculus OX=10090 GN=P4ha1 PE=1 SV=1	3	2	Mitochondria;ER	Carbohydrate	99.3	107.5	176.3	181.2	224.3	193.7	60.7	69.1	19.7	15.4	5.89174	0.00289536	10.1852	0.000408632	11.9088	0.00644981	3.69801	0.00978416
Q920E5	Fdps	Farnesyl pyrophosphate synthase OS=Mus musculus OX=10090 GN=Fdps PE=1 SV=1	11	5	Cytosol;Mitochondria	NA	291.4	290	496.7	452.6	498.6	679.2	218.3	226.8	54.8	41.2	6.05625	0.000792391	9.88854	0.00291225	12.2688	0.0269024	4.63646	0.00210386
P49722	Psma2	Proteasome subunit alpha type-2 OS=Mus musculus OX=10090 GN=Psma2 PE=1 SV=3	3	2	Cytosol;Nucleus	NA	8.5	11	13.3	16.8	20.5	19	8.5	9	1	2.5	5.57143	0.0316359	8.6	0.0198838	11.2857	0.00345424	5	0.0125161
Q8BV66	Ifi44	Interferon-induced protein 44 OS=Mus musculus OX=10090 GN=Ifi44 PE=2 SV=1	8	3	Cytosol	NA	63.3	77	110.8	101.5	127.1	134.3	47.6	49.4	16	10.1	5.37548	0.0166362	8.1341	0.0034804	10.0153	0.00156137	3.71648	0.00748454
P09103	P4hb	Protein disulfide-isomerase OS=Mus musculus OX=10090 GN=P4hb PE=1 SV=2	93	19	ER	NA	3397.6	4084	5505.2	5751.9	7358.3	5877.5	1977.1	2191.3	738.2	602.2	5.58162	0.0127354	8.39831	0.000805981	9.87452	0.0152702	3.10982	0.00795373
P11928	Oas1a	2'-5'-oligoadenylate synthase 1A OS=Mus musculus OX=10090 GN=Oas1a PE=1 SV=2	12	6	Cytosol;Nucleus;Mitochondria;ER	Carbohydrate-Derivative;Organic-Cyclic-Compound	136.3	154.1	226.4	219.3	311.8	216	89.4	93.4	22.8	26.5	5.89047	0.00563808	9.04057	0.000407685	10.7059	0.0378773	3.70791	0.00166174
P62821	Rab1A	Ras-related protein Rab-1A OS=Mus musculus OX=10090 GN=Rab1A PE=1 SV=3	14	4	Cytosol;ER	Carbohydrate-Derivative;Organic-Cyclic-Compound	338.1	405.6	473.2	509.6	670.8	546.3	201.4	217.5	63.6	56.9	6.17178	0.0116406	8.15602	0.00183721	10.1004	0.0126816	3.47635	0.00339782
Q8BKC5	Ipo5	Importin-5 OS=Mus musculus OX=10090 GN=Ipo5 PE=1 SV=3	3	2	Cytosol;Nucleus	NA	39.5	44.8	84.6	70.1	78.9	97.3	45.5	30.9	5	8.8	6.1087	0.00844863	11.2101	0.0111292	12.7681	0.0131217	5.53623	0.0534645
P51881	Slc25a5	ADP/ATP translocase 2 OS=Mus musculus OX=10090 GN=Slc25a5 PE=1 SV=3	224	9	Mitochondria	NA	4829	5744.1	7711.1	7656	10268	7369.9	3001.1	3546.1	910.2	687.6	6.61729	0.0108319	9.61766	0.00027725	11.0389	0.0313036	4.09763	0.0138546
P08752	Gnai2	Guanine nucleotide-binding protein G(i) subunit alpha-2 OS=Mus musculus OX=10090 GN=Gnai2 PE=1 SV=5	16	6	Cytosol;Nucleus	Carbohydrate-Derivative;Organic-Cyclic-Compound	253.5	316.7	341.2	400.4	448	401.6	121.9	143.2	52.4	35.7	6.47219	0.0178934	8.41771	0.00874341	9.64359	0.0041675	3.00908	0.022594
Q91YQ5	Rpn1	Dolichyl-diphosphooligosaccharide--protein glycosyltransferase subunit 1 OS=Mus musculus OX=10090 GN=Rpn1 PE=1 SV=1	55	17	ER	NA	1321.1	1531.4	1726.3	1746.1	2336	1781.1	659.6	668.8	239.7	199	6.50217	0.00778309	7.9152	0.000222511	9.38477	0.0221228	3.02804	0.00219237
Q99P72	Rtn4	Reticulon-4 OS=Mus musculus OX=10090 GN=Rtn4 PE=1 SV=2	4	3	Cytosol;ER	NA	19.3	28	33	31.1	37.4	31	9.2	10.5	1.6	2.8	10.75	0.039446	14.5682	0.00141391	15.5455	0.0101936	4.47727	0.0131086
P19536	Cox5b	Cytochrome c oxidase subunit 5B, mitochondrial OS=Mus musculus OX=10090 GN=Cox5b PE=1 SV=1	17	2	Mitochondria	NA	171.2	178.9	313	314.5	352.3	306	140.3	149.1	31.2	29.2	5.79636	0.000753264	10.3891	1.94334e-05	10.899	0.00595418	4.79139	0.00154938
G5E902	Slc25a3	Phosphate carrier protein, mitochondrial OS=Mus musculus OX=10090 GN=Slc25a3 PE=1 SV=1	56	11	Mitochondria	NA	1530.4	1764.1	2248.6	2352.3	2847.9	2106.7	937.9	1130.9	329.4	251.1	5.67528	0.00814648	7.92575	0.00104297	8.53506	0.0278282	3.56382	0.0190271
F6QYF8	Npepps	Aminopeptidase (Fragment) OS=Mus musculus OX=10090 GN=Npepps PE=1 SV=1	3	2	Cytosol;Nucleus	NA	62.2	58.1	132.1	106.2	104.8	123.1	53.4	46.8	10.3	11.7	5.46818	0.00193684	10.8318	0.0140769	10.3591	0.00785209	4.55455	0.0073616
Q9CQQ7	Atp5pb	ATP synthase F(0) complex subunit B1, mitochondrial OS=Mus musculus OX=10090 GN=Atp5pb PE=1 SV=1	17	6	Mitochondria	NA	500	663.9	522.3	603.5	807.5	541.1	189.7	242.5	68.1	56.7	9.32612	0.0240999	9.02083	0.00664318	10.8061	0.044339	3.46314	0.0295176
P62983	Rps27a	Ubiquitin-40S ribosomal protein S27a OS=Mus musculus OX=10090 GN=Rps27a PE=1 SV=2	41	6	Cytosol;Nucleus	NA	1598.1	1836.5	2030.3	1852.2	2423.1	1814	617.5	652.2	198	171	9.30786	0.00606944	10.5217	0.00261823	11.4827	0.0239556	3.44092	0.00237434
E9QKR0	Gnb2	Guanine nucleotide-binding protein G(I)/G(S)/G(T) subunit beta-2 OS=Mus musculus OX=10090 GN=Gnb2 PE=1 SV=1	11	3	Cytosol	NA	452.1	533.2	603.6	642.2	704	600.8	206.4	229.8	93.9	74.7	5.84401	0.0102537	7.38909	0.00159791	7.73903	0.00842773	2.58719	0.0125539
A0A0G2JGD2	S100a4	Protein S100-A4 (Fragment) OS=Mus musculus OX=10090 GN=S100a4 PE=1 SV=1	22	4	Cytosol;Nucleus	NA	1304.4	1359.6	2154.4	1966.1	1845.9	2273.5	870.4	874.2	261.6	182.2	6.0027	0.00189173	9.28459	0.00307504	9.28211	0.0137131	3.93105	0.00371355
P99024	Tubb5	Tubulin beta-5 chain OS=Mus musculus OX=10090 GN=Tubb5 PE=1 SV=1	87	4	Cytosol;Nucleus	Carbohydrate-Derivative;Organic-Cyclic-Compound	1108.3	1181.1	2015.3	1883.9	1758.9	2100.9	930.9	880.6	220.4	169.5	5.87176	0.00217978	10.0005	0.00160849	9.89946	0.00978414	4.64606	0.00252432
P60766	Cdc42	Cell division control protein 42 homolog OS=Mus musculus OX=10090 GN=Cdc42 PE=1 SV=2	10	5	Cytosol	Carbohydrate-Derivative;Organic-Cyclic-Compound	288.6	314.3	401.9	417.5	379.4	433	143.1	148.3	45.8	33.1	7.64132	0.00297954	10.3853	0.000737138	10.2966	0.00559237	3.69328	0.00414472
Q9D1D4	Tmed10	Transmembrane emp24 domain-containing protein 10 OS=Mus musculus OX=10090 GN=Tmed10 PE=1 SV=1	5	3	ER	NA	350.6	409.8	500.6	487.8	516.4	458	155.1	188.3	39.7	37	9.91395	0.0074294	12.8866	0.00020582	12.704	0.00421442	4.47718	0.0152431
P61205	Arf3	ADP-ribosylation factor 3 OS=Mus musculus OX=10090 GN=Arf3 PE=2 SV=2	4	3	Cytosol	Carbohydrate-Derivative;Organic-Cyclic-Compound	203.8	184.4	249.6	260	249.1	247	91.3	105.1	36.9	30.4	5.7682	0.00404047	7.57207	0.000767967	7.37147	0.00025367	2.91828	0.0136755
G3X8Y8	Tlr2	Toll-like receptor 2 OS=Mus musculus OX=10090 GN=Tlr2 PE=1 SV=1	4	3	Cytosol;Surface	Carbohydrate-Derivative	14.4	14.6	19.9	19	17.2	15.7	4.5	4.1	1	1	14.5	5.48652e-05	19.45	0.000594354	16.45	0.00234819	4.3	0.00365298
Q08857	Cd36	Platelet glycoprotein 4 OS=Mus musculus OX=10090 GN=Cd36 PE=1 SV=2	34	7	Cytosol;Mitochondria;ER;Surface	NA	1724.9	1917.6	2312	2950.3	1960.8	2137	385	465.3	226.8	162.5	9.35654	0.00387667	13.5173	0.0168938	10.5261	0.00254829	2.18418	0.0463601
Q9CQW9	Ifitm3	Interferon-induced transmembrane protein 3 OS=Mus musculus OX=10090 GN=Ifitm3 PE=1 SV=1	19	2	Cytosol;Nucleus;ER;Surface;Lysosome	NA	1287.8	1569.2	1178.7	1234.6	1238.8	1178.6	227.8	283.2	114.2	94.2	13.7092	0.0111555	11.5801	0.000724246	11.5998	0.000823634	2.45202	0.0358611
Q9ES97	Rtn3	Reticulon-3 OS=Mus musculus OX=10090 GN=Rtn3 PE=1 SV=2	5	2	ER	NA	534.6	669.2	607.4	717.4	661.6	586.5	264	270.1	86	56.8	8.42997	0.0164369	9.27731	0.00914397	8.7402	0.0052725	3.7402	0.00576144
Q9CZ13	Uqcrc1	Cytochrome b-c1 complex subunit 1, mitochondrial OS=Mus musculus OX=10090 GN=Uqcrc1 PE=1 SV=2	12	5	Mitochondria	NA	161.6	146.8	167.5	187.1	174.3	154.3	82	85.6	27.8	29	5.42958	0.00346486	6.24296	0.00431983	5.78521	0.00539013	2.9507	0.0011709
Q02819	Nucb1	Nucleobindin-1 OS=Mus musculus OX=10090 GN=Nucb1 PE=1 SV=2	16	9	Cytosol;Nucleus	Organic-Cyclic-Compound	220.6	314.8	514.1	572.2	365.3	423.5	183.1	193.5	41.5	61.5	5.19806	0.0461902	10.5466	0.00388222	7.65825	0.00795647	3.65631	0.00672006
Q9Z0R9	Fads2	Acyl-CoA 6-desaturase OS=Mus musculus OX=10090 GN=Fads2 PE=1 SV=1	5	3	ER	NA	72.4	68.5	82.2	79.3	62	69.7	22.3	18.3	9	6	9.39333	0.00152388	10.7667	0.000810206	8.78	0.00497696	2.70667	0.0360943
Q8R0X7	Sgpl1	Sphingosine-1-phosphate lyase 1 OS=Mus musculus OX=10090 GN=Sgpl1 PE=1 SV=1	15	7	ER	Organic-Cyclic-Compound	548.4	612.2	813.3	725.3	669.5	565.5	253.3	281.3	84.3	58	8.15601	0.00456111	10.8124	0.00429888	8.67885	0.00950085	3.75685	0.00945293
Q8VBZ3	Clptm1	Cleft lip and palate transmembrane protein 1 homolog OS=Mus musculus OX=10090 GN=Clptm1 PE=1 SV=1	5	4	Other	NA	24.7	27	14.7	21.7	18.9	19.3	4.2	8.1	1.1	0.8	27.2105	0.00216229	19.1579	0.0388555	20.1053	0.000189672	6.47368	0.117121
Q61093	Cybb	Cytochrome b-245 heavy chain OS=Mus musculus OX=10090 GN=Cybb PE=1 SV=1	47	12	Cytosol;Mitochondria;ER	Organic-Cyclic-Compound	1023.4	1223.3	955.9	1117.8	1015.4	826.4	317.5	311.5	110.7	100.9	10.6177	0.00953348	9.80009	0.00750184	8.70416	0.013211	2.97259	0.00075702
P46978	Stt3a	Dolichyl-diphosphooligosaccharide--protein glycosyltransferase subunit STT3A OS=Mus musculus OX=10090 GN=Stt3a PE=1 SV=1	25	9	ER	NA	609.8	707.9	570.7	544.9	536.9	430.8	198.5	194.5	51.2	37.3	14.8893	0.00643455	12.6056	0.000813134	10.9345	0.0144919	4.44068	0.00224875
Q3U9G9	Lbr	Delta(14)-sterol reductase LBR OS=Mus musculus OX=10090 GN=Lbr PE=1 SV=2	62	13	Cytosol;Nucleus;ER	Organic-Cyclic-Compound	1473.8	1385.5	2365.6	2623.9	1817.2	1607.2	1079.5	1136.8	296.4	236.7	5.36353	0.00209294	9.35941	0.00352033	6.42356	0.0056534	4.15738	0.00240814
O55143	Atp2a2	Sarcoplasmic/endoplasmic reticulum calcium ATPase 2 OS=Mus musculus OX=10090 GN=Atp2a2 PE=1 SV=2	67	23	ER	Carbohydrate-Derivative;Organic-Cyclic-Compound	1914.4	2175.9	2784.9	2989.9	2204.7	1622	742.3	771.5	196.3	157.5	11.5611	0.00496849	16.3222	0.00147799	10.816	0.0271311	4.27869	0.00174784
O70503	Hsd17b12	Very-long-chain 3-oxoacyl-CoA reductase OS=Mus musculus OX=10090 GN=Hsd17b12 PE=1 SV=1	21	9	ER	Carbohydrate-Derivative	977.1	1074	756.6	812.7	746.5	551.5	288.7	322.1	100	72.4	11.8973	0.00286379	9.10267	0.00199723	7.529	0.029276	3.54292	0.00962699
Q8CFE6	Slc38a2	Sodium-coupled neutral amino acid transporter 2 OS=Mus musculus OX=10090 GN=Slc38a2 PE=1 SV=1	10	3	Cytosol	NA	981.8	1048.6	782.5	825.5	591.4	569.8	189.7	202.2	82.5	54.3	14.8421	0.00146301	11.7544	0.00121945	8.4883	0.00120024	2.86477	0.0143082
Q61462	Cyba	Cytochrome b-245 light chain OS=Mus musculus OX=10090 GN=Cyba PE=1 SV=3	17	4	Cytosol;Nucleus;Mitochondria	Organic-Cyclic-Compound	1181.2	1335.2	1126.9	1124.6	771	700.6	287.3	322.7	98.8	61.2	15.7275	0.00449525	14.0719	0.000324243	9.1975	0.00368237	3.8125	0.0129154
A3KGR9	H13	Histocompatibility 13 (Fragment) OS=Mus musculus OX=10090 GN=H13 PE=1 SV=1	14	3	ER;Surface	NA	590.6	739.2	474.9	541.2	386.7	289.2	150.4	149.9	41.2	23.8	20.4585	0.0137059	15.6323	0.00515388	10.3985	0.0252908	4.62	0.00542832
Q8BXV2	Bri3bp	BRI3-binding protein OS=Mus musculus OX=10090 GN=Bri3bp PE=1 SV=1	10	3	Mitochondria	NA	197	247.2	215.7	214.8	145.2	108.8	62.6	77.1	21.6	8.1	14.9562	0.0153667	14.4949	0.00113762	8.55219	0.0286758	4.7037	0.0309404
Q8VDN2	Atp1a1	Sodium/potassium-transporting ATPase subunit alpha-1 OS=Mus musculus OX=10090 GN=Atp1a1 PE=1 SV=1	129	31	ER	Carbohydrate-Derivative;Organic-Cyclic-Compound	8995.8	11299.3	7101.5	7275.4	4908.2	3591.4	1573.9	1797.7	768.8	511	15.858	0.0145354	11.2337	0.000563272	6.64135	0.0328478	2.63447	0.0256165
Q791V5	Mtch2	Mitochondrial carrier homolog 2 OS=Mus musculus OX=10090 GN=Mtch2 PE=1 SV=1	7	3	Mitochondria	NA	105.6	117.5	122.4	145.7	66.1	60	33.4	52.5	7	4.1	20.0991	0.00332131	24.1532	0.00824376	11.3604	0.00343178	7.73874	0.0606958
Q8VCB1	Ndc1	Nucleoporin NDC1 OS=Mus musculus OX=10090 GN=Ndc1 PE=1 SV=1	9	4	Cytosol;Nucleus	NA	429.3	532.3	300.7	341.1	199.1	173.9	83.5	91.5	26.7	19.5	20.8139	0.0124847	13.8918	0.00471361	8.07359	0.00637018	3.78788	0.00691046
Q6ZQM8	Ugt1a7	UDP-glucuronosyltransferase 1A7 OS=Mus musculus OX=10090 GN=Ugt1a7 PE=1 SV=1	14	6	ER	Organic-Cyclic-Compound	336.7	344.4	548.2	546.9	203	161.8	131	149.5	39.4	33.3	9.36864	0.000260603	15.0633	3.72121e-05	5.01788	0.0197308	3.85832	0.00867353
Q924Z4	Cers2	Ceramide synthase 2 OS=Mus musculus OX=10090 GN=Cers2 PE=1 SV=1	12	3	Nucleus;ER	Organic-Cyclic-Compound	1198.1	1372.1	1064.4	1114.3	527.5	381.6	206.1	238.2	73.1	51.7	20.5946	0.00510019	17.4575	0.000698087	7.28446	0.0335796	3.5601	0.0142691
P53986	Slc16a1	Monocarboxylate transporter 1 OS=Mus musculus OX=10090 GN=Slc16a1 PE=1 SV=1	14	4	Mitochondria	Organic-Cyclic-Compound	880.3	1183.2	543.4	641.4	342.9	250.8	114.6	133.5	67.4	49.5	17.6518	0.0234462	10.1352	0.00859051	5.0787	0.0366082	2.12233	0.037184
Q61263	Soat1	Sterol O-acyltransferase 1 OS=Mus musculus OX=10090 GN=Soat1 PE=1 SV=2	30	8	ER	Organic-Cyclic-Compound	2535.3	3051.7	1704.4	1874.3	856.3	671.4	357.7	409.2	119.1	68.4	29.7973	0.0091089	19.0864	0.00272239	8.14773	0.0198578	4.09013	0.0152037
Q61009	Scarb1	Scavenger receptor class B member 1 OS=Mus musculus OX=10090 GN=Scarb1 PE=1 SV=1	8	3	Cytosol;Surface;Lysosome	Carbohydrate-Derivative	463	521.5	492.1	506	166.9	153.4	74.8	90.6	22.9	12.3	27.9687	0.00389932	28.3551	0.000329408	9.09943	0.00360495	4.69886	0.0206938
E9PWK1	Ephx1	Epoxide hydrolase OS=Mus musculus OX=10090 GN=Ephx1 PE=1 SV=1	5	2	ER	NA	305.8	346.7	205.4	227.2	107.2	87.4	97	157.8	18.2	15.9	19.1349	0.00435945	12.6862	0.0030123	5.70674	0.0150762	7.47214	0.0683064
Q91V04	Tram1	Translocating chain-associated membrane protein 1 OS=Mus musculus OX=10090 GN=Tram1 PE=1 SV=3	18	3	ER	NA	705.1	831.1	701.6	673.8	246.5	206.4	204.5	209	42.7	40.3	18.5084	0.00743673	16.5711	0.000465819	5.45663	0.0115897	4.98193	0.000238036
Q80W54	Zmpste24	CAAX prenyl protease 1 homolog OS=Mus musculus OX=10090 GN=Zmpste24 PE=1 SV=2	31	8	Nucleus;ER	Organic-Cyclic-Compound	4604.3	5327	1322.5	1420.5	865.1	624.9	327.9	415.3	187.7	93.3	35.3427	0.00565569	9.76157	0.00304069	5.30249	0.0426734	2.64484	0.0694927
O88531	Ppt1	Palmitoyl-protein thioesterase 1 OS=Mus musculus OX=10090 GN=Ppt1 PE=1 SV=2	70	9	Nucleus;Lysosome	Carbohydrate-Derivative	1562.1	1766.7	6714.6	6739.3	8293	15057.6	1604.4	2038.9	124.5	98.1	14.9542	0.00438189	60.4398	7.4659e-06	104.899	0.0759331	16.367	0.0158108
Q99P91	Gpnmb	Transmembrane glycoprotein NMB OS=Mus musculus OX=10090 GN=Gpnmb PE=1 SV=2	39	4	Other	Carbohydrate-Derivative	1561.7	1738.9	5655.2	5387.1	6592.5	10987.8	1226.2	1567.3	177.6	131.6	10.6746	0.00372451	35.7125	0.000641691	56.8574	0.0590889	9.03461	0.0186592
Q920A5	Scpep1	Retinoid-inducible serine carboxypeptidase OS=Mus musculus OX=10090 GN=Scpep1 PE=1 SV=2	81	12	Other	NA	1468.2	1608.2	6318	6803.3	5544.4	10265.6	1794.6	2244.2	187.4	130.4	9.6803	0.00298909	41.2879	0.00145334	49.7483	0.0816673	12.7086	0.0145119
Q7TMR0	Prcp	Lysosomal Pro-X carboxypeptidase OS=Mus musculus OX=10090 GN=Prcp PE=1 SV=2	98	14	Lysosome	NA	1984.6	2321.3	5575.8	5582.1	5008.5	10371.6	2157.5	2334.3	252.4	204.9	9.41592	0.00771596	24.3995	2.00508e-05	33.6324	0.108543	9.82244	0.00205265
P10852	Slc3a2	4F2 cell-surface antigen heavy chain OS=Mus musculus OX=10090 GN=Slc3a2 PE=1 SV=1	12	8	Cytosol;Surface;Lysosome	Organic-Cyclic-Compound	74.1	89	155.8	166.6	218.3	136.2	30.2	35.9	3.5	7.2	15.243	0.0099963	30.1308	0.00133875	33.1308	0.0526684	6.17757	0.0147152
F6WHQ7	Gstm1	Glutathione S-transferase Mu 1 (Fragment) OS=Mus musculus OX=10090 GN=Gstm1 PE=1 SV=1	2	2	Cytosol	Organic-Cyclic-Compound	39.4	37.2	84	67.4	40.2	83.9	33.9	30.6	5.2	2.4	10.0789	0.00265271	19.9211	0.0134296	16.3289	0.117001	8.48684	0.00573541
Q9DCC8	Tomm20	Mitochondrial import receptor subunit TOM20 homolog OS=Mus musculus OX=10090 GN=Tomm20 PE=1 SV=1	3	2	Mitochondria	NA	19.5	21.1	28.7	40.7	33.2	18.9	9.4	13.2	2.7	1	10.973	0.00397874	18.7568	0.0323859	14.0811	0.0782741	6.10811	0.0452475
Q9WV54	Asah1	Acid ceramidase OS=Mus musculus OX=10090 GN=Asah1 PE=1 SV=1	5	2	Nucleus;Lysosome	NA	26.4	39.1	62.2	87.8	40.9	69.3	29.1	37	2	1.3	19.8485	0.0393636	45.4545	0.0291491	33.3939	0.0639255	20.0303	0.0155772
P00375	Dhfr	Dihydrofolate reductase OS=Mus musculus OX=10090 GN=Dhfr PE=1 SV=3	27	6	Cytosol;Nucleus;Mitochondria	Organic-Cyclic-Compound	893.3	862.5	2645.8	2830.6	927.4	1538.7	1499.3	1438.2	168.8	156.3	5.4008	0.00053935	16.8453	0.00129036	7.58567	0.0727664	9.03568	0.000569428
D3Z494	Akr1b10	Aldo-keto reductase family 1, member B10 (aldose reductase) OS=Mus musculus OX=10090 GN=Akr1b10 PE=1 SV=1	6	3	Mitochondria;Lysosome	Organic-Cyclic-Compound	24.7	17.4	39.4	40	20.1	17.8	30.3	35.1	4.6	3.2	5.39744	0.0438929	10.1795	0.000452238	4.85897	0.00790733	8.38462	0.00745109
Q8K0C4	Cyp51a1	Lanosterol 14-alpha demethylase OS=Mus musculus OX=10090 GN=Cyp51a1 PE=1 SV=1	13	7	Cytosol;ER	Organic-Cyclic-Compound	101.2	84.4	264.5	254.7	33.5	54.6	37.2	37	8.4	2.7	16.7207	0.0101783	46.7748	0.000497487	7.93694	0.0719793	6.68468	0.00807128
Q8K310	Matr3	Matrin-3 OS=Mus musculus OX=10090 GN=Matr3 PE=1 SV=1	12	5	Cytosol;Nucleus	Organic-Cyclic-Compound	183.9	152.6	307	315.9	667.4	422.7	131.4	142.5	28	34.2	5.40997	0.0132631	10.0145	0.000374013	17.5257	0.0522992	4.40354	0.0035875
P07356	Anxa2	Annexin A2 OS=Mus musculus OX=10090 GN=Anxa2 PE=1 SV=2	57	19	Cytosol;Nucleus;Surface	NA	2058.2	2571	2784.4	3059.1	5095	3157.5	1064.5	1281.7	394.4	304.9	6.61976	0.0170968	8.35621	0.00313941	11.8011	0.0600605	3.35507	0.0197461
P35564	Canx	Calnexin OS=Mus musculus OX=10090 GN=Canx PE=1 SV=1	38	11	Cytosol;ER	Carbohydrate	800	950.5	895.9	930.6	1583	921.8	273.5	338	133.6	125.3	6.7613	0.0100576	7.05485	0.000517623	9.67478	0.0768297	2.36192	0.0323735
P10810	Cd14	Monocyte differentiation antigen CD14 OS=Mus musculus OX=10090 GN=Cd14 PE=1 SV=1	5	3	Surface	Carbohydrate-Derivative	47	49.5	88.1	116.8	121.4	75.6	22	23.8	6.8	5.8	7.65873	0.00102836	16.2619	0.0215821	15.6349	0.0565354	3.63492	0.00382466
P47758	Srprb	Signal recognition particle receptor subunit beta OS=Mus musculus OX=10090 GN=Srprb PE=1 SV=1	3	2	Cytosol;ER	Carbohydrate-Derivative;Organic-Cyclic-Compound	35.9	43.7	35.2	47	57.2	36.2	12.6	12.1	6.6	3.6	7.80392	0.0141926	8.05882	0.0274248	9.15686	0.0592857	2.42157	0.0412896
Q61029	Tmpo	Lamina-associated polypeptide 2, isoforms beta/delta/epsilon/gamma OS=Mus musculus OX=10090 GN=Tmpo PE=1 SV=4	18	8	Nucleus	Organic-Cyclic-Compound	241.1	251.8	217	247.1	311.4	180.4	70.3	84.3	17.6	13.9	15.6476	0.000601552	14.7333	0.0048785	15.6127	0.0723706	4.90794	0.0135569
Q00651	Itga4	Integrin alpha-4 OS=Mus musculus OX=10090 GN=Itga4 PE=1 SV=1	16	7	Surface	NA	146.1	175.5	334.5	394.5	201.4	331.5	90.6	115.6	34.3	28.5	5.12102	0.0131437	11.6083	0.00808796	8.48567	0.068905	3.28344	0.0305684
P37040	Por	NADPH--cytochrome P450 reductase OS=Mus musculus OX=10090 GN=Por PE=1 SV=2	11	9	Mitochondria;ER	Carbohydrate-Derivative;Organic-Cyclic-Compound	339.6	391.8	239.5	254.2	363.4	184	72.9	71.3	27.1	17.8	16.2895	0.00591243	10.9955	0.00149885	12.1915	0.107571	3.21158	0.00891047
P10404	MLV-related proviral Env polyprotein OS=Mus musculus OX=10090	MLV-related proviral Env polyprotein OS=Mus musculus OX=10090 PE=1 SV=3	43	5	Other	NA	5532.4	6150	5687.6	6362.8	4851.2	5307.2	1959	2225.5	1243.6	1078	5.03205	0.00463356	5.19056	0.00506762	4.3756	0.00381036	1.80242	0.0272146
Q9CY50	Ssr1	Translocon-associated protein subunit alpha OS=Mus musculus OX=10090 GN=Ssr1 PE=1 SV=1	14	4	ER	NA	820.5	935.6	803.2	762.9	792.7	514	274.1	311.3	102	80.1	9.6436	0.00549534	8.60022	0.00109647	7.17573	0.0565993	3.21472	0.0112635
D3YWD5	Mfsd10	Major facilitator superfamily domain-containing protein 10 (Fragment) OS=Mus musculus OX=10090 GN=Mfsd10 PE=1 SV=8	3	2	Nucleus	NA	41.1	52.7	44.7	45.8	38.7	24.7	15.5	9.4	3.3	2.8	15.377	0.0170799	14.8361	0.000204896	10.3934	0.0548967	4.08197	0.0916496
Q9ESU7	Slc1a5	Amino acid transporter OS=Mus musculus OX=10090 GN=Slc1a5 PE=1 SV=1	11	3	Other	NA	439.2	545	372.8	407.6	362.5	245.5	125.7	124	87.7	62.9	6.53519	0.0165724	5.18194	0.00457223	4.03718	0.0620723	1.65803	0.0575431
Q9DC61	Pmpca	Mitochondrial-processing peptidase subunit alpha OS=Mus musculus OX=10090 GN=Pmpca PE=1 SV=1	10	5	Mitochondria	NA	281.5	329.4	360.4	360.9	265.1	189.4	96.8	105.9	54.2	40.3	6.46455	0.00919996	7.6328	0.000492054	4.80952	0.0427949	2.14497	0.0227745
P11370	Fv4	Retrovirus-related Env polyprotein from Fv-4 locus OS=Mus musculus OX=10090 GN=Fv4 PE=1 SV=2	34	2	Other	NA	275.3	302.9	255.2	292	200.5	180.2	90.5	87.5	53.1	36.1	6.48206	0.00436551	6.13453	0.00774289	4.26794	0.00815008	1.99552	0.0357755
P57787	Slc16a3	Monocarboxylate transporter 4 OS=Mus musculus OX=10090 GN=Slc16a3 PE=1 SV=1	16	6	Other	NA	915.7	1119.8	558.8	570.4	441.8	283.1	146.5	129.9	46.3	22.4	29.6288	0.0107409	16.4367	0.000626951	10.5517	0.054934	4.02329	0.0190691
Q5SYH2	Tmem199	Transmembrane protein 199 OS=Mus musculus OX=10090 GN=Tmem199 PE=1 SV=1	4	2	ER;Lysosome	NA	77.7	98.5	53.2	55.2	37.3	23.7	12.7	18.8	9.1	5.2	12.3217	0.0166602	7.58042	0.00216241	4.26573	0.0808137	2.2028	0.14073
Q99J27	Slc33a1	Acetyl-coenzyme A transporter 1 OS=Mus musculus OX=10090 GN=Slc33a1 PE=1 SV=1	4	3	ER	NA	149.6	179.9	75	85.8	56.2	46.6	18.6	29.4	18.1	11.7	11.057	0.0105094	5.39597	0.00905901	3.44966	0.0240816	1.61074	0.284174
Q9CQF9	Pcyox1	Prenylcysteine oxidase OS=Mus musculus OX=10090 GN=Pcyox1 PE=1 SV=1	25	12	Lysosome	Organic-Cyclic-Compound	585	598.3	471.3	471.6	208.7	216.1	120.5	124.6	94.8	73.5	7.0309	0.000611518	5.6025	0.000755437	2.52406	0.00763967	1.45633	0.0713388
Q8BP40	Acp6	Lysophosphatidic acid phosphatase type 6 OS=Mus musculus OX=10090 GN=Acp6 PE=1 SV=1	34	12	Cytosol;Mitochondria	NA	990	1075.4	4397.2	3949.2	908.5	778.6	431.2	517.2	154.1	213.4	5.62014	0.00372866	22.7113	0.00319249	4.59075	0.0115079	2.58068	0.0308499
Q3U9N9	Slc16a10	Monocarboxylate transporter 10 OS=Mus musculus OX=10090 GN=Slc16a10 PE=1 SV=1	23	7	Other	NA	1642.6	2114.7	655.6	767.9	268.6	219.2	103.1	123.6	75.4	41.3	32.1962	0.0164868	12.1979	0.00796946	4.17995	0.0251799	1.94259	0.109716
P06795	Abcb1b	ATP-dependent translocase ABCB1 OS=Mus musculus OX=10090 GN=Abcb1b PE=1 SV=1	245	46	Mitochondria;Surface	Carbohydrate-Derivative;Organic-Cyclic-Compound	31671.7	39755.6	10063.2	11218.9	3827.2	3779.9	1793.9	2121.4	1289.7	729.7	35.3706	0.0133577	10.5388	0.00441536	3.76701	0.00996478	1.93884	0.0998553
Q60932	Vdac1	Voltage-dependent anion-selective channel protein 1 OS=Mus musculus OX=10090 GN=Vdac1 PE=1 SV=3	99	16	Mitochondria	Organic-Cyclic-Compound	8139.5	11043.5	8981.8	12005.9	1972.5	1514.9	2536.9	4070.2	494	319.2	23.5895	0.0241757	25.8088	0.0218094	4.28849	0.031954	8.12482	0.0641894
Q62086	Pon2	Serum paraoxonase/arylesterase 2 OS=Mus musculus OX=10090 GN=Pon2 PE=1 SV=2	44	11	Nucleus;Mitochondria;Lysosome	NA	7044.4	7617.4	3892.2	3988.1	843.6	840.3	898.5	1329.2	494.8	224.4	20.3863	0.00205871	10.957	0.00160127	2.34135	0.0703819	3.09747	0.0973391
Q99N17	Cyp4f16	Cytochrome P450 CYP4F16 OS=Mus musculus OX=10090 GN=Cyp4f16 PE=1 SV=1	9	4	Other	Organic-Cyclic-Compound	78.3	74	144.8	159.1	16.9	15.3	12.1	11.2	6	3.5	16.0316	0.00121103	31.9895	0.00242265	3.38947	0.0166708	2.45263	0.0351302
D3Z286	Tmppe	Transmembrane protein with metallophosphoesterase domain OS=Mus musculus OX=10090 GN=Tmppe PE=1 SV=2	8	2	Other	NA	503	655.7	69.7	68.6	21	18.1	6.9	7.2	7.4	3.3	108.29	0.0172487	12.9252	0.00110493	3.65421	0.0298745	1.31776	0.495173
K3W4L3	Psap	Prosaposin OS=Mus musculus OX=10090 GN=Psap PE=1 SV=1	36	6	Cytosol;Mitochondria;Lysosome	Carbohydrate-Derivative	682.1	980.3	2107.1	3514	4010.8	4610.7	532.8	756.9	78	71.8	11.0975	0.0367524	37.524	0.0602128	57.5534	0.0049775	8.60948	0.036571
Q9Z0V7	Timm17b	Mitochondrial import inner membrane translocase subunit Tim17-B OS=Mus musculus OX=10090 GN=Timm17b PE=1 SV=1	5	2	Mitochondria	NA	18.3	24.6	22.4	13.2	5.8	5.8	5.5	1	1	1.2	19.5	0.0231547	16.1818	0.0682306	5.27273	0.000452386	2.95455	0.440519
A0A1Y7VKX7	Ddx24	RNA helicase OS=Mus musculus OX=10090 GN=Ddx24 PE=1 SV=1	6	4	Other	Carbohydrate-Derivative;Organic-Cyclic-Compound	14.8	16.7	21.7	37.9	61.4	28.9	16.4	15.3	1	2.6	8.75	0.0078334	16.5556	0.0751064	25.0833	0.116708	8.80556	0.00474058
Q80UU9	Pgrmc2	Membrane-associated progesterone receptor component 2 OS=Mus musculus OX=10090 GN=Pgrmc2 PE=1 SV=2	4	3	Nucleus;ER	Organic-Cyclic-Compound	81.3	94.5	72.7	70.6	69.5	60.8	26.5	30.2	17.2	14.8	5.49375	0.00859268	4.47813	0.000819967	4.07188	0.00832405	1.77188	0.0304327
Q9Z0V8	Timm17a	Mitochondrial import inner membrane translocase subunit Tim17-A OS=Mus musculus OX=10090 GN=Timm17a PE=1 SV=1	8	3	Mitochondria	NA	59.1	72.3	51.1	43.5	11.1	17.7	11.9	8.9	11.8	8.3	6.53731	0.0147228	4.70647	0.0123801	1.43284	0.36432	1.03483	0.893239
P10605	Ctsb	Cathepsin B OS=Mus musculus OX=10090 GN=Ctsb PE=1 SV=2	102	9	Cytosol;Mitochondria;Surface;Lysosome	Carbohydrate-Derivative	920.7	977.8	3837.7	4876.2	5823.1	8959.7	1086.3	1277.8	224.3	174.4	4.76173	0.00254666	21.8558	0.0152766	37.0775	0.0444174	5.92952	0.0099867
Q8QZT1	Acat1	Acetyl-CoA acetyltransferase, mitochondrial OS=Mus musculus OX=10090 GN=Acat1 PE=1 SV=1	16	9	Mitochondria	NA	73.6	80.8	128	129.6	263.2	206.3	99.9	105	17.8	17.2	4.41143	0.00364154	7.36	5.89243e-05	13.4143	0.0167222	5.85429	0.000912281
Q8BWT1	Acaa2	3-ketoacyl-CoA thiolase, mitochondrial OS=Mus musculus OX=10090 GN=Acaa2 PE=1 SV=3	18	8	Mitochondria	NA	18.6	15.3	31.4	30.5	39	44.3	32.6	38.2	5.4	3.1	3.98824	0.0241734	7.28235	0.00213234	9.8	0.00591313	8.32941	0.00931106
Q64133	Maoa	Amine oxidase [flavin-containing] A OS=Mus musculus OX=10090 GN=Maoa PE=1 SV=3	23	8	Mitochondria	Organic-Cyclic-Compound	435.7	446.6	562.6	540.5	692.7	578.3	686.1	755	85.6	91.8	4.97351	0.000316322	6.21815	0.000614251	7.1646	0.0107977	8.12345	0.00298336
Q9D771	Pacc1	Proton-activated chloride channel OS=Mus musculus OX=10090 GN=Pacc1 PE=1 SV=1	6	4	Other	NA	91.7	101.1	247	329.6	608.3	617.1	64.8	93.3	20.8	26.6	4.06751	0.00572126	12.1646	0.0236186	25.8523	8.00374e-05	3.33544	0.0626137
Q9WUU7	Ctsz	Cathepsin Z OS=Mus musculus OX=10090 GN=Ctsz PE=1 SV=1	22	6	ER;Surface;Lysosome	NA	396.7	482.5	1402.1	2056.7	2850.8	3747.5	399.5	520.7	121.5	93.9	4.08171	0.0179412	16.0576	0.0384667	30.6328	0.0191879	4.27205	0.0297251
O89023	Tpp1	Tripeptidyl-peptidase 1 OS=Mus musculus OX=10090 GN=Tpp1 PE=1 SV=2	6	3	Mitochondria;Lysosome	Carbohydrate-Derivative	57.9	69.9	216.4	265.6	285.3	445.8	61.7	75.1	20.4	16.9	3.42627	0.0185484	12.9223	0.0120799	19.6005	0.0495921	3.66756	0.0188288
P54116	Stom	Stomatin OS=Mus musculus OX=10090 GN=Stom PE=1 SV=3	12	5	Cytosol;Mitochondria;ER	NA	194.7	242.7	332.8	400	570	830.3	123.9	137.2	75.7	67.9	3.04596	0.0263199	5.10306	0.0129282	9.75139	0.0403595	1.81825	0.0167867
P32067	Ssb	Lupus La protein homolog OS=Mus musculus OX=10090 GN=Ssb PE=1 SV=1	11	4	Cytosol;Nucleus	Organic-Cyclic-Compound	136.5	136.4	186.9	198	429.4	343.7	85.8	85.3	36.5	37.1	3.70788	9.31496e-06	5.22962	0.0012727	10.5041	0.0146812	2.32473	6.41621e-05
Q80XR6	Hnrnpab	Heterogeneous nuclear ribonucleoprotein A/B OS=Mus musculus OX=10090 GN=Hnrnpab PE=1 SV=1	37	7	Cytosol;Nucleus	Organic-Cyclic-Compound	948.2	970	1539.5	1645.3	3175.3	2429.8	830.9	942.8	276	254.1	3.61856	0.000495189	6.00792	0.00165228	10.5737	0.0209218	3.34597	0.0083021
Q60668	Hnrnpd	Heterogeneous nuclear ribonucleoprotein D0 OS=Mus musculus OX=10090 GN=Hnrnpd PE=1 SV=2	12	3	Cytosol;Nucleus	Organic-Cyclic-Compound	284.1	275.3	467.5	497.4	918.7	730.3	251.8	274.7	83.6	73.7	3.55626	0.00108338	6.13414	0.00151753	10.4832	0.0156216	3.34711	0.00453522
O08749	Dld	Dihydrolipoyl dehydrogenase, mitochondrial OS=Mus musculus OX=10090 GN=Dld PE=1 SV=2	15	6	Nucleus;Mitochondria	Organic-Cyclic-Compound	101.4	121.5	187	204.5	402.9	276.7	111.3	122.9	28.7	25.6	4.10497	0.0142407	7.20994	0.0027664	12.5157	0.0384234	4.31308	0.00442509
P14211	Calr	Calreticulin OS=Mus musculus OX=10090 GN=Calr PE=1 SV=1	79	18	Cytosol;Nucleus;ER;Surface;Lysosome	Carbohydrate;Organic-Cyclic-Compound	2294.7	3043.9	3660.6	4595.1	7655.8	6094.1	1683.6	1981.1	865.7	749.7	3.30482	0.0390496	5.11062	0.0195235	8.51176	0.01625	2.2686	0.023429
P20029	Hspa5	Endoplasmic reticulum chaperone BiP OS=Mus musculus OX=10090 GN=Hspa5 PE=1 SV=3	173	31	Cytosol;Nucleus;Mitochondria;ER;Surface	Carbohydrate-Derivative;Organic-Cyclic-Compound	5693	7154.7	10231.4	11469.3	20510.9	14077.6	4559.7	5352.5	1913.4	1660.3	3.59507	0.0246447	6.07233	0.00482341	9.67862	0.0404931	2.77365	0.0168054
Q9CPQ8	Atp5mg	ATP synthase subunit g, mitochondrial OS=Mus musculus OX=10090 GN=Atp5mg PE=1 SV=1	4	2	Mitochondria	NA	196.1	206	296.3	311.5	593.1	394.1	126.2	133.9	53.5	56.2	3.66545	0.00122934	5.54057	0.000959225	8.99909	0.0477822	2.37101	0.00293046
A0A0R4J0Z1	Pdia4	Protein disulfide-isomerase A4 OS=Mus musculus OX=10090 GN=Pdia4 PE=1 SV=1	8	7	ER;Surface	NA	29.7	37	52.3	65.8	100.7	80.1	25.1	25.1	11.8	10.2	3.03182	0.0268318	5.36818	0.0194301	8.21818	0.0165114	2.28182	0.00320369
P08113	Hsp90b1	Endoplasmin OS=Mus musculus OX=10090 GN=Hsp90b1 PE=1 SV=2	133	28	ER	Carbohydrate-Derivative;Organic-Cyclic-Compound	3762.1	4527	7683.1	7859.3	13075.2	10581.8	3420.8	3701.7	1140.6	1007.4	3.85899	0.0156109	7.23575	0.000271829	11.0135	0.0132102	3.31588	0.00388288
P70372	Elavl1	ELAV-like protein 1 OS=Mus musculus OX=10090 GN=Elavl1 PE=1 SV=2	6	4	Cytosol;Nucleus;ER	Organic-Cyclic-Compound	88	75.9	130.5	152.6	260.2	188.6	65.3	75.4	26.4	21	3.45781	0.0126902	5.97257	0.00918823	9.46835	0.0305405	2.96835	0.0147363
A0A2I3BRL8	Gm7324	Predicted gene 7324 OS=Mus musculus OX=10090 GN=Gm7324 PE=4 SV=1	21	5	Other	Organic-Cyclic-Compound	493.7	474.1	831.7	906.2	1644.5	1169.4	469.1	540.6	153.3	136.1	3.34416	0.00147427	6.00518	0.00277471	9.72322	0.0336825	3.48894	0.0102634
P47738	Aldh2	Aldehyde dehydrogenase, mitochondrial OS=Mus musculus OX=10090 GN=Aldh2 PE=1 SV=1	117	20	Mitochondria	Organic-Cyclic-Compound	2425	2728.3	3576.1	3628	7799.8	5380.7	2445.9	2621.4	645.2	605.9	4.11902	0.00608664	5.75821	0.00011957	10.5351	0.038757	4.05028	0.00221359
Q99JY9	Actr3	Actin-related protein 3 OS=Mus musculus OX=10090 GN=Actr3 PE=1 SV=3	8	6	Cytosol;Nucleus	Carbohydrate-Derivative;Organic-Cyclic-Compound	92.7	101.7	152.5	158.8	230.8	260.2	68.6	79.9	29	31	3.24	0.0046727	5.18833	0.000691109	8.18333	0.00464208	2.475	0.0164013
P63017	Hspa8	Heat shock cognate 71 kDa protein OS=Mus musculus OX=10090 GN=Hspa8 PE=1 SV=1	187	28	Cytosol;Nucleus;Surface;Lysosome	Carbohydrate-Derivative;Organic-Cyclic-Compound	4432.2	4906.5	7375.7	7617.5	12838	10428.9	3213.7	3604.7	1267.1	1115.3	3.91987	0.00508603	6.29332	0.000512147	9.76616	0.0130974	2.86199	0.00882198
O88569	Hnrnpa2b1	Heterogeneous nuclear ribonucleoproteins A2/B1 OS=Mus musculus OX=10090 GN=Hnrnpa2b1 PE=1 SV=2	89	11	Cytosol;Nucleus	Organic-Cyclic-Compound	2506.5	2462.6	4283.5	4722.1	7511.2	6335.4	2145.1	2497.3	710.1	662.2	3.621	0.000326163	6.56241	0.00332424	10.0901	0.00878222	3.38293	0.0116092
Q8BSH9	Nap1l1	Nucleosome assembly protein 1-like 1 OS=Mus musculus OX=10090 GN=Nap1l1 PE=1 SV=1	10	3	Cytosol;Nucleus	NA	84.6	77.3	155.7	164.7	203.6	248.4	62.6	69.2	23	10.6	4.81845	0.0123458	9.53571	0.00284192	13.4524	0.0121194	3.92262	0.0198546
Q8R5L1	C1qbp	Complement component 1 Q subcomponent-binding protein, mitochondrial OS=Mus musculus OX=10090 GN=C1qbp PE=1 SV=1	14	4	Cytosol;Nucleus;Mitochondria;Surface	Carbohydrate-Derivative;Organic-Cyclic-Compound	223.6	243.3	372	376.9	688.4	500.2	192	208.1	75.5	66.6	3.28571	0.00440038	5.27023	0.000280214	8.36453	0.0309185	2.81562	0.00504568
E9PWN2	Iars2	Isoleucyl-tRNA synthetase OS=Mus musculus OX=10090 GN=Iars2 PE=1 SV=1	3	2	Mitochondria	Carbohydrate-Derivative;Organic-Cyclic-Compound	117.8	135.4	231.7	229.4	394.2	307.9	121.9	121.3	35.1	25.6	4.17133	0.010623	7.59638	0.0005954	11.5667	0.0178342	4.00659	0.00270946
E9Q5J9	Tpm3	Tropomyosin alpha-3 chain OS=Mus musculus OX=10090 GN=Tpm3 PE=1 SV=1	27	3	Other	NA	496.1	566.2	769.2	1093.7	1553.3	1255	404.6	501.8	122	125.9	4.2852	0.00735011	7.51472	0.0380864	11.3284	0.0133054	3.65631	0.0211339
Q9DB77	Uqcrc2	Cytochrome b-c1 complex subunit 2, mitochondrial OS=Mus musculus OX=10090 GN=Uqcrc2 PE=1 SV=1	7	4	Mitochondria	NA	108.9	139.6	214.3	190.4	366.3	268.9	103.9	113.5	34.6	25.6	4.12791	0.0276732	6.72259	0.00545063	10.5515	0.0277399	3.6113	0.00693437
Q9CZU6	Cs	Citrate synthase, mitochondrial OS=Mus musculus OX=10090 GN=Cs PE=1 SV=1	49	16	Mitochondria	NA	795.3	857.7	1282	1235.5	2377.1	1768.4	764.7	772.2	271.1	227.4	3.31595	0.00432587	5.05015	0.000997421	8.31595	0.0268769	3.08305	0.00181826
Q8VEK3	Hnrnpu	Heterogeneous nuclear ribonucleoprotein U OS=Mus musculus OX=10090 GN=Hnrnpu PE=1 SV=1	109	25	Cytosol;Nucleus;Surface	Carbohydrate-Derivative;Organic-Cyclic-Compound	4261.2	3822.1	6636.4	7000.4	12054.3	8225.1	2999.6	3310.8	1105.1	973.4	3.88901	0.00577781	6.56089	0.00111973	9.75675	0.0415706	3.03604	0.00631581
Q6PB66	Lrpprc	Leucine-rich PPR motif-containing protein, mitochondrial OS=Mus musculus OX=10090 GN=Lrpprc PE=1 SV=2	18	11	Cytosol;Nucleus;Mitochondria	Organic-Cyclic-Compound	134.9	137.5	230.1	200.8	403.9	295.3	151.4	120	39.2	36.6	3.59367	0.000349608	5.6847	0.00679201	9.22427	0.0290485	3.58047	0.024979
P27773	Pdia3	Protein disulfide-isomerase A3 OS=Mus musculus OX=10090 GN=Pdia3 PE=1 SV=2	76	23	Cytosol;Nucleus;Mitochondria;ER;Surface	NA	2751.9	3336	4882.1	4880.7	7514.1	6756.4	1929.1	2125.1	789.9	728.2	4.01021	0.0161212	6.43093	5.60283e-05	9.40024	0.00353487	2.67058	0.00650076
Q9WV32	Arpc1b	Actin-related protein 2/3 complex subunit 1B OS=Mus musculus OX=10090 GN=Arpc1b PE=1 SV=4	4	2	Cytosol;Nucleus	NA	13.6	11.7	15.8	18	26.7	27.2	8.1	8.1	4.2	1	4.86538	0.0326135	6.5	0.0179415	10.3654	0.00439388	3.11538	0.0752057
Q61233	Lcp1	Plastin-2 OS=Mus musculus OX=10090 GN=Lcp1 PE=1 SV=4	92	26	Cytosol	NA	2250.5	2395.8	3536.9	3612.2	5538.2	5424.9	1727.9	1845.9	679.9	573.9	3.70577	0.00279887	5.70195	0.000486088	8.7439	0.000255262	2.85037	0.00464197
P26041	Msn	Moesin OS=Mus musculus OX=10090 GN=Msn PE=1 SV=3	22	10	Cytosol;Surface	Organic-Cyclic-Compound	246.3	273.2	353.9	385.6	666.3	481.6	164.8	190.6	66.6	66.9	3.89139	0.00482207	5.53933	0.00272542	8.5985	0.03159	2.66217	0.0132521
Q9DCC5	Cbx3	Cbx3 protein OS=Mus musculus OX=10090 GN=Cbx3 PE=1 SV=1	14	4	Nucleus	Organic-Cyclic-Compound	1036.6	951.8	1539.1	1663.1	2582.8	2094.2	644.8	795	322.8	281.8	3.28879	0.0046012	5.29639	0.00251834	7.73569	0.0141884	2.38141	0.0330387
P07901	Hsp90aa1	Heat shock protein HSP 90-alpha OS=Mus musculus OX=10090 GN=Hsp90aa1 PE=1 SV=4	80	8	Cytosol;Nucleus;Mitochondria;Surface	Carbohydrate-Derivative;Organic-Cyclic-Compound	257.5	282.2	489.5	453.4	661.5	683.6	213.9	214.5	72.1	76.9	3.62215	0.00412206	6.32819	0.00209761	9.02752	0.000357302	2.87517	0.000299618
P49312	Hnrnpa1	Heterogeneous nuclear ribonucleoprotein A1 OS=Mus musculus OX=10090 GN=Hnrnpa1 PE=1 SV=2	50	7	Cytosol;Nucleus	Organic-Cyclic-Compound	660.1	595	1002	1039.7	1715.8	1373	527.2	566.9	223.3	178.1	3.12681	0.00850847	5.08645	0.00128509	7.69507	0.016154	2.72571	0.0074582
Q9CZN7	Shmt2	Serine hydroxymethyltransferase, mitochondrial OS=Mus musculus OX=10090 GN=Shmt2 PE=1 SV=1	58	15	Cytosol;Nucleus;Mitochondria	Organic-Cyclic-Compound	1002.6	1089.3	1745	1737.7	3140.8	2369.9	1120.9	1139.9	293.2	242.4	3.90571	0.00414308	6.50243	0.000303122	10.2888	0.0232757	4.22106	0.000986887
P57759	Erp29	Endoplasmic reticulum resident protein 29 OS=Mus musculus OX=10090 GN=Erp29 PE=1 SV=2	2	2	ER;Surface	NA	18.3	20.9	30.4	37.2	46.2	48.2	11.1	16.6	5.9	3.9	4	0.0122208	6.89796	0.0147072	9.63265	0.00111589	2.82653	0.092329
Q8R081	Hnrnpl	Heterogeneous nuclear ribonucleoprotein L OS=Mus musculus OX=10090 GN=Hnrnpl PE=1 SV=2	12	5	Cytosol;Nucleus	Organic-Cyclic-Compound	281.6	253.5	502.5	503.9	793.5	631	224.6	266.4	83.8	70.2	3.47468	0.0066434	6.53506	0.000257159	9.25	0.0160774	3.18831	0.0165912
P63101	Ywhaz	14-3-3 protein zeta/delta OS=Mus musculus OX=10090 GN=Ywhaz PE=1 SV=1	39	6	Cytosol;Nucleus;Mitochondria	NA	239.3	255.5	334.2	371.5	547.7	529	155	181.4	61.3	41.6	4.80855	0.0042089	6.85811	0.00486123	10.4636	0.000777107	3.26919	0.019326
Q8CAQ8	Immt	MICOS complex subunit Mic60 OS=Mus musculus OX=10090 GN=Immt PE=1 SV=1	15	6	Mitochondria	NA	170.8	179.7	362.3	365.8	454.3	505.9	127.1	167.3	35.6	41.5	4.54604	0.00152192	9.44358	0.000111024	12.454	0.00344092	3.81842	0.0332286
Q8BG05	Hnrnpa3	Heterogeneous nuclear ribonucleoprotein A3 OS=Mus musculus OX=10090 GN=Hnrnpa3 PE=1 SV=1	52	9	Cytosol;Nucleus	Organic-Cyclic-Compound	1230.3	1097.4	2116.3	2142.7	3451.3	2727.9	1080.2	1179.7	313.8	310.3	3.72969	0.00603491	6.82423	5.36729e-05	9.90098	0.0165388	3.62105	0.00368398
G5E866	Sf3b1	Splicing factor 3B subunit 1 OS=Mus musculus OX=10090 GN=Sf3b1 PE=1 SV=1	3	2	Nucleus	Organic-Cyclic-Compound	3.1	7.4	16.7	17.8	25	18.2	9.6	7.9	3.3	1	2.44186	0.331437	8.02326	0.00705159	10.0465	0.0324072	4.06977	0.0438798
P62259	Ywhae	14-3-3 protein epsilon OS=Mus musculus OX=10090 GN=Ywhae PE=1 SV=1	33	9	Cytosol;Nucleus;Mitochondria	NA	646.2	673.8	892.1	1009.5	1336.4	1491.8	414.1	456.5	183.3	154.2	3.91111	0.00166223	5.63437	0.00592691	8.37985	0.00400509	2.57956	0.00917755
P17225	Ptbp1	Polypyrimidine tract-binding protein 1 OS=Mus musculus OX=10090 GN=Ptbp1 PE=1 SV=2	11	4	Cytosol;Nucleus	Organic-Cyclic-Compound	116.2	101.1	181.2	173.6	294.5	230.4	91.1	102.4	33.7	36.9	3.0779	0.0108901	5.0255	0.000840839	7.43484	0.0193795	2.74079	0.00900856
A0A0N4SV32	Serbp1	Plasminogen activator inhibitor 1 RNA-binding protein OS=Mus musculus OX=10090 GN=Serbp1 PE=1 SV=1	6	4	Cytosol;Nucleus	Organic-Cyclic-Compound	20.4	25.9	37.3	44.7	55.7	59.8	20.1	20.9	7.6	7.2	3.12838	0.0293069	5.54054	0.0119442	7.80405	0.0016693	2.77027	0.0011634
A2BE93	Set	Protein SET (Fragment) OS=Mus musculus OX=10090 GN=Set PE=1 SV=1	10	2	Cytosol;Nucleus;ER	Organic-Cyclic-Compound	191.8	156.7	262.6	362.8	385	447	116.6	129.1	58.3	49.2	3.24186	0.0218969	5.81767	0.0357303	7.73953	0.00739814	2.28558	0.0122865
P11499	Hsp90ab1	Heat shock protein HSP 90-beta OS=Mus musculus OX=10090 GN=Hsp90ab1 PE=1 SV=3	118	17	Cytosol;Nucleus;Mitochondria;Surface	Carbohydrate-Derivative;Organic-Cyclic-Compound	4654.8	4804.7	7767.1	7492.6	10843.3	11075.9	3593.3	3827.4	1266.5	1091	4.01251	0.00105447	6.47283	0.000637059	9.29765	0.000221802	3.1477	0.00332254
Q91VA7	Idh3b	Isocitrate dehydrogenase [NAD] subunit, mitochondrial OS=Mus musculus OX=10090 GN=Idh3b PE=1 SV=1	5	3	Mitochondria	Organic-Cyclic-Compound	189.9	218.5	364	337.7	613.9	439.7	215.3	226.2	65.5	62.4	3.19312	0.0103551	5.48632	0.00212323	8.23769	0.033646	3.45192	0.00130326
Q8C2Q7	Hnrnph1	Heterogeneous nuclear ribonucleoprotein H OS=Mus musculus OX=10090 GN=Hnrnph1 PE=1 SV=1	30	4	Nucleus	Organic-Cyclic-Compound	305.9	286.8	527.9	594.2	783	750.2	263.4	286.5	75.5	57.9	4.44303	0.00318242	8.41154	0.00477914	11.4933	0.000706392	4.12219	0.00482653
Q8C2Q8	Atp5c1	ATP synthase subunit gamma OS=Mus musculus OX=10090 GN=Atp5c1 PE=1 SV=1	7	3	Mitochondria	NA	193.5	266.6	345.3	346.6	605.4	462.1	198.4	232.9	52	52.2	4.41555	0.0396925	6.64012	5.00877e-06	10.2447	0.0214209	4.13916	0.0109425
O88325	Naglu	Alpha-N-acetylglucosaminidase OS=Mus musculus OX=10090 GN=Naglu PE=1 SV=1	46	13	Other	NA	360.8	308.6	1095.9	1126.7	993.2	1397.5	318.5	342.9	110	80.4	3.51576	0.0153346	11.6733	0.000441565	12.5562	0.0323082	3.47374	0.00656794
Q00PI9	Hnrnpul2	Heterogeneous nuclear ribonucleoprotein U-like protein 2 OS=Mus musculus OX=10090 GN=Hnrnpul2 PE=1 SV=2	7	4	Nucleus	Organic-Cyclic-Compound	32.6	27.3	62.3	55.3	89.4	66.5	26.6	28.3	9.9	7.1	3.52353	0.0189691	6.91765	0.00556952	9.17059	0.0264959	3.22941	0.00738734
A0A1L1SV25	Actn4	Alpha-actinin-4 OS=Mus musculus OX=10090 GN=Actn4 PE=1 SV=1	12	3	Cytosol;Nucleus	Carbohydrate-Derivative;Organic-Cyclic-Compound	49.6	44.4	85.6	84.9	115.3	110.2	35.2	39.3	11.4	12	4.01709	0.00545228	7.28632	3.92797e-05	9.63675	0.000644996	3.18376	0.00651134
P17182	Eno1	Alpha-enolase OS=Mus musculus OX=10090 GN=Eno1 PE=1 SV=3	106	21	Cytosol;Surface	Organic-Cyclic-Compound	5715.8	6017.6	8988.9	7931	11573.9	12609.4	3883.2	3932.2	1638.5	1294.4	4.00061	0.00269393	5.769	0.00626641	8.24552	0.00262629	2.66473	0.00502941
P10126	Eef1a1	Elongation factor 1-alpha 1 OS=Mus musculus OX=10090 GN=Eef1a1 PE=1 SV=3	117	17	Cytosol;Nucleus	Carbohydrate-Derivative;Organic-Cyclic-Compound	6460.1	6869.3	9990.7	9688.4	13507	14173.5	4372.2	4380.4	1599.6	1259.7	4.66177	0.00257141	6.88249	0.000730599	9.68087	0.00090732	3.0611	0.00331189
Q60749	Khdrbs1	KH domain-containing, RNA-binding, signal transduction-associated protein 1 OS=Mus musculus OX=10090 GN=Khdrbs1 PE=1 SV=2	3	2	Cytosol;Nucleus	Organic-Cyclic-Compound	47.9	43.7	92.9	82.3	122.8	116.7	45.6	51.5	13.3	8.2	4.26047	0.00876614	8.14884	0.00580629	11.1395	0.00132763	4.51628	0.0104746
Q61656	Ddx5	Probable ATP-dependent RNA helicase DDX5 OS=Mus musculus OX=10090 GN=Ddx5 PE=1 SV=2	55	17	Cytosol;Nucleus	Carbohydrate-Derivative;Organic-Cyclic-Compound	1060.3	959.4	1703.1	1711.1	2649.3	2061.2	866.5	915.4	362.1	313.2	2.99082	0.00688407	5.05583	0.000327132	6.97542	0.0207251	2.63868	0.00388268
A2BGG7	Ybx1	Y-box-binding protein 1 (Fragment) OS=Mus musculus OX=10090 GN=Ybx1 PE=1 SV=1	11	4	Cytosol;Nucleus;ER	Organic-Cyclic-Compound	292.7	327.4	640.5	527.5	832.1	723.2	291.5	308.5	73	79.9	4.05559	0.00568563	7.63898	0.0122108	10.172	0.0059997	3.92413	0.00167966
Q62167	Ddx3x	ATP-dependent RNA helicase DDX3X OS=Mus musculus OX=10090 GN=Ddx3x PE=1 SV=3	18	12	Cytosol;Nucleus	Carbohydrate-Derivative;Organic-Cyclic-Compound	131.3	132.2	190.5	222.8	314.9	242.9	86.7	94.1	33.4	29.4	4.19586	0.000417063	6.58121	0.00851267	8.88217	0.0205698	2.87898	0.00504346
P58252	Eef2	Elongation factor 2 OS=Mus musculus OX=10090 GN=Eef2 PE=1 SV=2	109	25	Cytosol	Carbohydrate-Derivative;Organic-Cyclic-Compound	2366.2	2491	3975	3778.6	5355.5	5310.4	1947.2	1939.2	682.2	534.6	3.99178	0.00280728	6.37212	0.00140958	8.76553	0.000266675	3.19395	0.00305185
P48036	Anxa5	Annexin A5 OS=Mus musculus OX=10090 GN=Anxa5 PE=1 SV=1	66	14	Cytosol;Nucleus;ER	NA	1313.4	1793.5	1956.1	2088.5	3273.4	2324.3	684.2	829.4	371.7	286.5	4.7203	0.0374388	6.14494	0.00215463	8.50456	0.0352605	2.2996	0.0366197
P80313	Cct7	T-complex protein 1 subunit eta OS=Mus musculus OX=10090 GN=Cct7 PE=1 SV=1	8	5	Cytosol;Mitochondria	Carbohydrate-Derivative;Organic-Cyclic-Compound	160.3	160.4	272.2	213.8	316.7	352.7	114.6	115.5	38.7	33.1	4.46657	0.000505982	6.7688	0.0194781	9.32312	0.00369619	3.20474	0.00128131
P50580	Pa2g4	Proliferation-associated protein 2G4 OS=Mus musculus OX=10090 GN=Pa2g4 PE=1 SV=3	14	6	Cytosol;Nucleus	Organic-Cyclic-Compound	88.7	82.7	134.3	136.8	167.2	185.2	63.3	48	26	26.9	3.24008	0.00261111	5.12476	0.000148251	6.66163	0.00360151	2.10397	0.062488
Q8K4Q8	Colec12	Collectin-12 OS=Mus musculus OX=10090 GN=Colec12 PE=1 SV=1	5	3	Other	Carbohydrate	16.5	25.2	30.8	40.8	37.9	49.9	13.7	11.7	4.2	2.2	6.51562	0.0584055	11.1875	0.0236019	13.7187	0.0216148	3.96875	0.0214502
Q9JKF1	Iqgap1	Ras GTPase-activating-like protein IQGAP1 OS=Mus musculus OX=10090 GN=Iqgap1 PE=1 SV=2	5	4	Cytosol;Nucleus	NA	11.2	11.4	28	21.2	27.7	30	8.9	10.7	4.5	4.1	2.62791	0.00101885	5.72093	0.0270138	6.7093	0.00225301	2.27907	0.0269677
D3Z0S1	Anxa4	Annexin (Fragment) OS=Mus musculus OX=10090 GN=Anxa4 PE=1 SV=1	12	4	Cytosol;Nucleus;Surface	NA	107.6	128.6	190.7	183.1	288.8	203.6	90.3	81.7	28	32.2	3.92359	0.0144854	6.2093	0.000765808	8.1794	0.0368172	2.85714	0.00724886
Q8K2B3	Sdha	Succinate dehydrogenase [ubiquinone] flavoprotein subunit, mitochondrial OS=Mus musculus OX=10090 GN=Sdha PE=1 SV=1	24	8	Mitochondria	Organic-Cyclic-Compound	516.8	551.5	709.4	656	1130.3	913.5	408.2	416.6	153.9	118.5	3.92181	0.00385669	5.01248	0.00341831	7.50294	0.0150326	3.0279	0.00430997
P52293	Kpna2	Importin subunit alpha-1 OS=Mus musculus OX=10090 GN=Kpna2 PE=1 SV=2	3	3	Cytosol;Nucleus	NA	34.6	39.5	77.9	66.1	88.5	84.6	28.4	29.7	9.4	8	4.25862	0.00798145	8.27586	0.00869509	9.94828	0.000707509	3.33908	0.0021962
Q60973	Rbbp7	Histone-binding protein RBBP7 OS=Mus musculus OX=10090 GN=Rbbp7 PE=1 SV=1	4	3	Nucleus	Organic-Cyclic-Compound	39.7	50.9	92.4	94.8	116.9	112.1	41.3	46.9	16.3	12.4	3.15679	0.0348028	6.52265	0.000833675	7.97909	0.000952026	3.07317	0.0129004
Q8R0B4	Tardbp	TAR DNA-binding protein 43 OS=Mus musculus OX=10090 GN=Tardbp PE=1 SV=1	6	3	Cytosol;Nucleus;Mitochondria	Organic-Cyclic-Compound	128.5	106.2	177.6	161.4	252.4	204.9	79.4	83.8	28.8	26.2	4.26727	0.0152529	6.16364	0.00332101	8.31455	0.013696	2.96727	0.00222366
A0A1D5RLW5	Rpl18a	60S ribosomal protein L18a OS=Mus musculus OX=10090 GN=Rpl18a PE=1 SV=1	27	6	Cytosol	NA	1420.1	1292.7	1876.8	1928	2607.4	2526.4	880.5	887.3	338.4	334.2	4.0333	0.00388089	5.65685	0.000268892	7.63277	0.000330383	2.62831	5.32529e-05
Q62318	Trim28	Transcription intermediary factor 1-beta OS=Mus musculus OX=10090 GN=Trim28 PE=1 SV=3	5	3	Nucleus	Organic-Cyclic-Compound	47.2	39.5	64.5	63.1	87.3	81.7	29.3	29.7	13.6	8.9	3.85333	0.0191784	5.67111	0.00217017	7.51111	0.00248115	2.62222	0.016294
A0A0R4J0I9	Lrp1	Prolow-density lipoprotein receptor-related protein 1 OS=Mus musculus OX=10090 GN=Lrp1 PE=1 SV=1	9	8	Cytosol;Nucleus	NA	49.5	57.9	108.9	132.1	118.1	140.7	37.1	37.8	20.9	13.8	3.0951	0.0221311	6.94524	0.0135507	7.45821	0.0109902	2.1585	0.0300827
Q61171	Prdx2	Peroxiredoxin-2 OS=Mus musculus OX=10090 GN=Prdx2 PE=1 SV=3	3	3	Cytosol;Mitochondria	NA	23.2	26.9	38.6	34.5	47	48.7	16.2	17.2	6.7	4.6	4.43363	0.0118105	6.46903	0.0055102	8.46903	0.00102322	2.95575	0.0108961
P62908	Rps3	40S ribosomal protein S3 OS=Mus musculus OX=10090 GN=Rps3 PE=1 SV=1	55	11	Cytosol;Nucleus;Mitochondria;ER	Organic-Cyclic-Compound	1110.1	1114.1	1919.4	2000.4	2312	2736	1341.5	798.7	257.6	239.4	4.47525	0.000116377	7.88692	0.000587779	10.1569	0.00858415	4.30624	0.094079
Q9Z1N5	Ddx39b	Spliceosome RNA helicase Ddx39b OS=Mus musculus OX=10090 GN=Ddx39b PE=1 SV=1	20	3	Cytosol;Nucleus	Carbohydrate-Derivative;Organic-Cyclic-Compound	255.9	204.9	297.5	344.4	463.9	397.5	142.3	175	62.7	64.5	3.62264	0.0226101	5.04638	0.00821298	6.77201	0.008086	2.4945	0.0284196
Q9CX86	Hnrnpa0	Heterogeneous nuclear ribonucleoprotein A0 OS=Mus musculus OX=10090 GN=Hnrnpa0 PE=1 SV=1	24	4	Nucleus	Organic-Cyclic-Compound	864.7	796.6	1466.4	1418	1907.8	1721.7	701.8	758.5	259.8	224.9	3.42748	0.00420311	5.9509	0.000617736	7.48814	0.00360549	3.01279	0.00462512
A0A171KXD3	Prmt1	Protein arginine N-methyltransferase 1 OS=Mus musculus OX=10090 GN=Prmt1 PE=1 SV=1	6	4	Cytosol;Nucleus	Organic-Cyclic-Compound	63	56.1	133.3	110	123.2	171.3	62.6	63.8	17.1	12.8	3.98328	0.00820542	8.13712	0.0121039	9.8495	0.0317325	4.22742	0.00213335
Q61598	Gdi2	Rab GDP dissociation inhibitor beta OS=Mus musculus OX=10090 GN=Gdi2 PE=1 SV=1	13	5	Cytosol	NA	120.3	127	206.8	205	206.6	301.4	92.6	91.9	37.9	33.3	3.47331	0.00212309	5.78371	0.000210263	7.13483	0.0441135	2.59129	0.00168229
Q91VC3	Eif4a3	Eukaryotic initiation factor 4A-III OS=Mus musculus OX=10090 GN=Eif4a3 PE=1 SV=3	19	5	Cytosol;Nucleus	Carbohydrate-Derivative;Organic-Cyclic-Compound	105.1	94.4	138	153.2	215.1	161.9	61.5	74.2	28.8	26.5	3.60759	0.00571111	5.26582	0.00421995	6.81736	0.0263219	2.45389	0.0248146
Q5XJF6	Rpl10a	Ribosomal protein OS=Mus musculus OX=10090 GN=Rpl10a PE=1 SV=1	23	9	Cytosol;Mitochondria	Organic-Cyclic-Compound	882.7	840.8	1435.6	1203.3	1695.5	1605.9	566.6	594.9	245.8	229.1	3.62919	0.00130245	5.55675	0.0113856	6.95178	0.00103818	2.44578	0.00228265
P14869	Rplp0	60S acidic ribosomal protein P0 OS=Mus musculus OX=10090 GN=Rplp0 PE=1 SV=3	17	7	Cytosol;Nucleus;ER	Organic-Cyclic-Compound	458.3	428.1	740.3	706.1	927.1	824.3	314.8	322	127.7	120.5	3.57131	0.00235815	5.82756	0.000849716	7.05641	0.00466691	2.56567	0.000685871
G3X8T3	Ctsa	Carboxypeptidase OS=Mus musculus OX=10090 GN=Ctsa PE=1 SV=1	11	5	Mitochondria;Lysosome	NA	157.2	155	491	592.2	421.2	593	148.4	177.7	43	50.7	3.33191	0.00134055	11.5603	0.0103573	10.8239	0.0331764	3.48026	0.0165716
P97351	Rps3a	40S ribosomal protein S3a OS=Mus musculus OX=10090 GN=Rps3a PE=1 SV=3	25	7	Cytosol;Nucleus;ER	Organic-Cyclic-Compound	963.2	952.4	1526.2	1302.4	1791.3	1798.9	671.9	682.4	267.7	275.4	3.52716	9.33801e-05	5.20825	0.00946394	6.61057	1.26064e-05	2.49365	0.000257542
Q9WUM4	Coro1c	Coronin-1C OS=Mus musculus OX=10090 GN=Coro1c PE=1 SV=2	5	3	Cytosol	NA	42.1	44.6	61.8	61.3	83.6	74.1	29.7	31	10.3	11.4	3.99539	0.00176102	5.67281	0.000141966	7.26728	0.00490848	2.79724	0.0019012
Q99JI6	Rap1b	Ras-related protein Rap-1b OS=Mus musculus OX=10090 GN=Rap1b PE=1 SV=2	20	5	Cytosol	Carbohydrate-Derivative;Organic-Cyclic-Compound	542.3	616.9	761.6	803.3	1109.3	836.3	288.2	328.5	125.1	107.7	4.97938	0.006768	6.72208	0.00114857	8.35739	0.0245715	2.64905	0.0128232
P51150	Rab7a	Ras-related protein Rab-7a OS=Mus musculus OX=10090 GN=Rab7a PE=1 SV=2	27	8	Cytosol;Mitochondria;Lysosome	Carbohydrate-Derivative;Organic-Cyclic-Compound	653.4	751.7	997.5	1042.4	1355	1167.9	431.2	458.4	210.1	168.2	3.71425	0.0106574	5.39228	0.00136328	6.66905	0.00789837	2.35157	0.00941093
P17751	Tpi1	Triosephosphate isomerase OS=Mus musculus OX=10090 GN=Tpi1 PE=1 SV=5	37	10	Cytosol;Nucleus	NA	797.5	844.9	1415	1367.3	1563.2	1950.8	823.9	823.7	238.4	172.7	3.99514	0.00430113	6.76794	0.00117032	8.5478	0.0156757	4.00778	0.00281133
P05213	Tuba1b	Tubulin alpha-1B chain OS=Mus musculus OX=10090 GN=Tuba1b PE=1 SV=2	108	2	Cytosol	Carbohydrate-Derivative;Organic-Cyclic-Compound	4429.4	4417.8	7738	7450.9	7679.1	9942.7	3230.9	3206.8	1003.2	810.7	4.87745	0.000750979	8.37361	0.000667241	9.71487	0.0200343	3.54909	0.00175579
Q68FD5	Cltc	Clathrin heavy chain 1 OS=Mus musculus OX=10090 GN=Cltc PE=1 SV=3	26	19	Cytosol;Mitochondria;Lysosome	Organic-Cyclic-Compound	419	370.1	645.6	562	758.4	728	303.6	277	114.7	85.9	3.9337	0.00917157	6.01994	0.00762204	7.40977	0.00105899	2.89432	0.0104771
Q9DBJ1	Pgam1	Phosphoglycerate mutase 1 OS=Mus musculus OX=10090 GN=Pgam1 PE=1 SV=3	17	8	Cytosol;Nucleus	NA	177.7	174.5	300.5	249.7	316.1	342.9	129.8	118.3	53.7	26.4	4.397	0.010051	6.86891	0.0147184	8.22722	0.00433871	3.09738	0.0297132
Q8VDD5	Myh9	Myosin-9 OS=Mus musculus OX=10090 GN=Myh9 PE=1 SV=4	10	7	Cytosol;Nucleus	Carbohydrate-Derivative;Organic-Cyclic-Compound	15.3	14.5	34.6	29.6	37.6	31.8	15.1	12.6	3.3	4.8	3.67901	0.00608139	7.92593	0.00854761	8.5679	0.00941639	3.41975	0.0214179
P97461	Rps5	40S ribosomal protein S5 OS=Mus musculus OX=10090 GN=Rps5 PE=1 SV=3	2	2	Cytosol	Organic-Cyclic-Compound	132.4	123.6	209.7	205.1	239.5	244.1	91.5	90.1	28.7	24.1	4.84848	0.00237945	7.85606	0.000322789	9.15909	0.000227953	3.43939	0.00139075
P60335	Pcbp1	Poly(rC)-binding protein 1 OS=Mus musculus OX=10090 GN=Pcbp1 PE=1 SV=1	15	6	Cytosol;Nucleus	Organic-Cyclic-Compound	178.9	187.5	340.7	351	384.2	432.3	197.8	184.1	47.9	65	3.24535	0.00565287	6.12666	0.0011874	7.23206	0.00522292	3.38264	0.00656948
P62962	Pfn1	Profilin-1 OS=Mus musculus OX=10090 GN=Pfn1 PE=1 SV=2	43	7	Cytosol;Nucleus	Organic-Cyclic-Compound	1569.3	1524.4	2554.6	2489.8	2913.2	3379.1	1527.1	1432.2	441	339.4	3.96425	0.00229775	6.46386	0.000797738	8.06292	0.00740146	3.79203	0.00404653
P52480	Pkm	Pyruvate kinase PKM OS=Mus musculus OX=10090 GN=Pkm PE=1 SV=4	188	28	Cytosol;Nucleus;Mitochondria	Carbohydrate-Derivative;Organic-Cyclic-Compound	8596.6	8468.9	13770.9	11712.1	14352.2	16547.2	6229.4	6089.6	2181.7	1662.8	4.43894	0.00162972	6.62843	0.00949083	8.0373	0.00687852	3.20432	0.00399725
P80314	Cct2	T-complex protein 1 subunit beta OS=Mus musculus OX=10090 GN=Cct2 PE=1 SV=4	6	2	Cytosol	Carbohydrate-Derivative;Organic-Cyclic-Compound	29.9	37.3	62.6	66.3	63.9	76	28.4	24.3	14.7	6.2	3.21531	0.054454	6.16746	0.00728753	6.69378	0.0150923	2.52153	0.0779161
P62702	Rps4x	40S ribosomal protein S4, X isoform OS=Mus musculus OX=10090 GN=Rps4x PE=1 SV=2	8	4	Cytosol	Organic-Cyclic-Compound	99	89.2	136	128	154.8	162.5	58.8	53.4	26.4	23.7	3.75649	0.00537436	5.26946	0.00155451	6.33333	0.000931245	2.23952	0.00931987
Q60864	Stip1	Stress-induced-phosphoprotein 1 OS=Mus musculus OX=10090 GN=Stip1 PE=1 SV=1	7	5	Cytosol;Nucleus	NA	38.8	38.8	67.9	61.6	72.1	76.6	27.6	29.9	11.4	10	3.62617	0.000619982	6.0514	0.00354527	6.9486	0.00136773	2.68692	0.00551719
Q99JY0	Hadhb	Trifunctional enzyme subunit beta, mitochondrial OS=Mus musculus OX=10090 GN=Hadhb PE=1 SV=1	6	5	Mitochondria;ER	NA	25.9	23.6	38.3	31.3	49.8	48.4	28.3	27.5	5.4	7.4	3.86719	0.00682682	5.4375	0.0160338	7.67187	0.000816204	4.35937	0.00250006
Q99K85	Psat1	Phosphoserine aminotransferase OS=Mus musculus OX=10090 GN=Psat1 PE=1 SV=1	6	3	Cytosol	Organic-Cyclic-Compound	37.3	44.3	59.4	63.8	71.1	71.6	24.3	25.4	10.2	7.7	4.55866	0.0133442	6.88268	0.00230171	7.97207	0.000417073	2.77654	0.00729644
O54962	Banf1	Barrier-to-autointegration factor OS=Mus musculus OX=10090 GN=Banf1 PE=1 SV=1	3	2	Cytosol;Nucleus	Organic-Cyclic-Compound	21	19.1	33.9	33.3	39.5	38.7	12.9	19.3	4.8	4.2	4.45556	0.00407949	7.46667	0.000212495	8.68889	0.000208762	3.57778	0.0689261
A0A1B0GSX0	Ldha	L-lactate dehydrogenase OS=Mus musculus OX=10090 GN=Ldha PE=1 SV=1	92	16	Cytosol;Mitochondria	Organic-Cyclic-Compound	3372.4	3282.1	5081.4	4535.8	5380.6	6645.7	2619.6	2646.5	771.9	587.4	4.89553	0.00150145	7.07511	0.00482922	8.84742	0.0140627	3.87413	0.00226989
P60843	Eif4a1	Eukaryotic initiation factor 4A-I OS=Mus musculus OX=10090 GN=Eif4a1 PE=1 SV=1	67	13	Cytosol	Carbohydrate-Derivative;Organic-Cyclic-Compound	2209.3	1791.4	2826.1	2579.1	3245	3420.5	1288.2	1275.2	635.5	442.3	3.71191	0.023924	5.01503	0.00521015	6.18436	0.00217486	2.37836	0.0165681
P20152	Vim	Vimentin OS=Mus musculus OX=10090 GN=Vim PE=1 SV=3	81	21	Cytosol;Nucleus	Organic-Cyclic-Compound	1954.7	2025.8	3639.8	3701.9	4279.4	3953.1	1742.5	1749.3	552.3	497.3	3.7924	0.000939309	6.99476	0.000173769	7.84346	0.00211554	3.32679	0.000514536
Q61035	Hars1	Histidine--tRNA ligase, cytoplasmic OS=Mus musculus OX=10090 GN=Hars1 PE=1 SV=2	2	2	Cytosol;Mitochondria	Carbohydrate-Derivative;Organic-Cyclic-Compound	19.6	15.3	35.7	28.1	32.4	40.9	16.3	17.3	3.5	5.8	3.75269	0.0344228	6.86022	0.0205743	7.88172	0.0184095	3.6129	0.0104849
P60710	Actb	Actin, cytoplasmic 1 OS=Mus musculus OX=10090 GN=Actb PE=1 SV=1	145	7	Cytosol;Nucleus	Carbohydrate-Derivative;Organic-Cyclic-Compound	6086.9	6418.6	11027.3	10080.7	12858.1	11139.5	4766.5	5116.8	1905.8	1466.9	3.70786	0.00360901	6.25849	0.00344332	7.11525	0.00731509	2.93038	0.00735746
P25444	Rps2	40S ribosomal protein S2 OS=Mus musculus OX=10090 GN=Rps2 PE=1 SV=3	29	6	Cytosol	Organic-Cyclic-Compound	340.6	347.1	566.8	457.3	573.9	620.1	245.7	230.2	85.2	77.4	4.2294	0.000373671	6.29828	0.0158523	7.34317	0.00205728	2.92681	0.00305339
A0A0A0MQF6	Gapdh	Glyceraldehyde-3-phosphate dehydrogenase OS=Mus musculus OX=10090 GN=Gapdh PE=1 SV=1	82	12	Cytosol;Nucleus;Mitochondria	Organic-Cyclic-Compound	2021.7	2265.1	3074.8	3016.8	3357.9	3767.2	1344.6	1393	489.1	380.9	4.92736	0.00602256	7.00184	0.000552309	8.18977	0.00454967	3.14667	0.00400394
P61161	Actr2	Actin-related protein 2 OS=Mus musculus OX=10090 GN=Actr2 PE=1 SV=1	3	2	Cytosol;Nucleus	Carbohydrate-Derivative;Organic-Cyclic-Compound	19.9	17.8	32.2	33.4	36.7	36.1	18.7	14.9	9.2	3.1	3.06504	0.0588719	5.33333	0.0133334	5.9187	0.0101089	2.73171	0.0974819
B1AU25	Aifm1	Apoptosis-inducing factor 1, mitochondrial OS=Mus musculus OX=10090 GN=Aifm1 PE=1 SV=1	4	3	Cytosol;Nucleus;Mitochondria	Organic-Cyclic-Compound	12.9	17.5	30.1	36.7	34.3	25.8	6.8	9.4	4.6	3.9	3.57647	0.0422975	7.85882	0.0127135	7.07059	0.0262487	1.90588	0.10362
Q05144	Rac2	Ras-related C3 botulinum toxin substrate 2 OS=Mus musculus OX=10090 GN=Rac2 PE=1 SV=1	13	5	Cytosol	Carbohydrate-Derivative;Organic-Cyclic-Compound	167.7	182.9	213.4	247.4	288.7	243.1	93.2	99.4	44.9	28.3	4.78962	0.00651912	6.29508	0.00939481	7.26503	0.0110125	2.63115	0.0213233
P14069	S100a6	Protein S100-A6 OS=Mus musculus OX=10090 GN=S100a6 PE=1 SV=3	6	2	Cytosol;Nucleus	NA	97.2	108.8	131.7	118.1	129.3	160.5	47.2	55	24.1	18.7	4.81308	0.00609087	5.83645	0.00495994	6.77103	0.0160393	2.38785	0.0245714
D3YVJ7	Akr1b3	Aldo-keto reductase family 1, member B3 (aldose reductase) (Fragment) OS=Mus musculus OX=10090 GN=Akr1b3 PE=1 SV=1	3	2	Cytosol	NA	47.4	47.1	62.2	55.1	61.2	78.7	27.9	29.7	13.6	8.2	4.33486	0.00548871	5.38073	0.008612	6.41743	0.0232138	2.6422	0.0243602
P62082	Rps7	40S ribosomal protein S7 OS=Mus musculus OX=10090 GN=Rps7 PE=2 SV=1	22	7	Cytosol;Nucleus	Organic-Cyclic-Compound	589.1	514	753.4	683.5	816.6	841.1	359.1	295.1	124.7	124.9	4.41947	0.00765363	5.75681	0.00344815	6.64143	0.00030262	2.62099	0.0241199
Q9WTP6	Ak2	Adenylate kinase 2, mitochondrial OS=Mus musculus OX=10090 GN=Ak2 PE=1 SV=5	11	4	Cytosol;Nucleus;Mitochondria	Carbohydrate-Derivative;Organic-Cyclic-Compound	113.2	138.1	227.6	227.4	253.3	215.7	98.8	98.8	35.9	33.3	3.6315	0.0183816	6.57514	4.5683e-05	6.77746	0.00877039	2.85549	0.000409779
I7HLV2	Rpl10	60S ribosomal protein L10 (Fragment) OS=Mus musculus OX=10090 GN=Rpl10 PE=1 SV=1	14	4	Cytosol;Nucleus;ER	NA	113.6	86.3	170.6	165.1	170.1	183.9	68.5	79.6	30.6	34.3	3.08012	0.0392119	5.17257	0.000598649	5.45455	0.00243345	2.28197	0.0192088
P47962	Rpl5	60S ribosomal protein L5 OS=Mus musculus OX=10090 GN=Rpl5 PE=1 SV=3	15	5	Cytosol;Nucleus;ER	Organic-Cyclic-Compound	191.4	172.3	252.8	225.7	288.3	246.9	86.1	109.1	41.1	37.6	4.62135	0.00461009	6.08005	0.00463882	6.80051	0.00818194	2.4803	0.0376419
Q9JJI8	Rpl38	60S ribosomal protein L38 OS=Mus musculus OX=10090 GN=Rpl38 PE=1 SV=3	5	2	Cytosol	NA	649.4	523.8	996.7	833	826	1015.8	376	330.2	135.7	99.4	4.99022	0.018875	7.78265	0.010877	7.83411	0.0141587	3.00383	0.0150425
P62918	Rpl8	60S ribosomal protein L8 OS=Mus musculus OX=10090 GN=Rpl8 PE=1 SV=2	18	4	Cytosol	Organic-Cyclic-Compound	326.7	323.7	492.7	422.1	471.5	497.2	205.5	211	91.8	82.2	3.73793	0.000445425	5.25747	0.00912407	5.56724	0.00118963	2.39368	0.0020751
P68372	Tubb4b	Tubulin beta-4B chain OS=Mus musculus OX=10090 GN=Tubb4b PE=1 SV=1	66	4	Cytosol	Carbohydrate-Derivative;Organic-Cyclic-Compound	1294.9	1295	2076	2024.2	1958.1	2300.7	1026.9	1015.4	306.6	261.1	4.56209	0.000505879	7.22248	0.000380715	7.50185	0.00865347	3.5975	0.00101137
Q8BK67	Rcc2	Protein RCC2 OS=Mus musculus OX=10090 GN=Rcc2 PE=1 SV=1	10	6	Cytosol;Nucleus	NA	304.2	268.3	480.3	435.4	398.4	523.6	230.5	200	73.1	54.8	4.47615	0.00811439	7.1595	0.00376654	7.20876	0.0244609	3.36591	0.0135367
P00920	Ca2	Carbonic anhydrase 2 OS=Mus musculus OX=10090 GN=Ca2 PE=1 SV=4	11	3	Cytosol	NA	305.2	307.8	480	414.7	402.8	489.9	194.9	186.7	72.4	53	4.88836	0.00160753	7.13477	0.00774992	7.11882	0.0132565	3.04306	0.00669049
Q9QUM9	Psma6	Proteasome subunit alpha type-6 OS=Mus musculus OX=10090 GN=Psma6 PE=1 SV=1	5	2	Cytosol;Nucleus	Organic-Cyclic-Compound	7.4	7.5	16	16	13.2	16	7.2	8.9	2.5	1	4.25714	0.0169491	9.14286	0.00275863	8.34286	0.0149352	4.6	0.0308839
P62855	Rps26	40S ribosomal protein S26 OS=Mus musculus OX=10090 GN=Rps26 PE=1 SV=3	11	3	Cytosol;ER	Organic-Cyclic-Compound	156.7	122.7	257.9	204.2	183.6	243.9	93.9	88.4	40.9	27.3	4.09677	0.0287716	6.77566	0.0192096	6.26833	0.0283459	2.67302	0.0161318
Q9R1P3	Psmb2	Proteasome subunit beta type-2 OS=Mus musculus OX=10090 GN=Psmb2 PE=1 SV=1	7	2	Cytosol;Nucleus	NA	127.7	114.3	272.5	292.5	185	260.5	140.8	140.2	33.2	24.5	4.19411	0.0074311	9.79203	0.00184328	7.72097	0.0363268	4.87002	0.0015217
P19783	Cox4i1	Cytochrome c oxidase subunit 4 isoform 1, mitochondrial OS=Mus musculus OX=10090 GN=Cox4i1 PE=1 SV=2	20	4	Mitochondria	NA	381.4	410.2	534.4	530	525.8	455.6	272.3	311.7	83	79.5	4.87138	0.00211997	6.55015	3.88582e-05	6.03938	0.00728658	3.59385	0.008692
P61804	Dad1	Dolichyl-diphosphooligosaccharide--protein glycosyltransferase subunit DAD1 OS=Mus musculus OX=10090 GN=Dad1 PE=1 SV=3	9	2	ER	NA	155	164.3	206	199.3	183.8	169.3	84	87.2	36.9	31	4.7025	0.00191374	5.96907	0.000699379	5.20029	0.00299927	2.52135	0.00419522
Q61599	Arhgdib	Rho GDP-dissociation inhibitor 2 OS=Mus musculus OX=10090 GN=Arhgdib PE=1 SV=3	9	3	Cytosol	NA	113	128.3	209.7	223.4	171.1	159.5	105.3	110.6	24.4	24.2	4.96502	0.00624611	8.91152	0.0012674	6.80247	0.00168829	4.44239	0.00100351
Q9QYA2	Tomm40	Mitochondrial import receptor subunit TOM40 homolog OS=Mus musculus OX=10090 GN=Tomm40 PE=1 SV=3	5	4	Mitochondria	NA	45.6	63.9	80.2	91.7	65.5	56	29.9	32.9	13	8.9	5	0.0429036	7.84932	0.00655977	5.54795	0.0106205	2.86758	0.015081
E9PYK0	Unc93b1	Protein unc-93 homolog B1 OS=Mus musculus OX=10090 GN=Unc93b1 PE=1 SV=1	13	5	ER;Lysosome	NA	2708.6	296.4	559.9	528.4	266.5	220.5	73.1	80	21	15.9	81.4363	0.343609	29.4932	0.000919863	13.1978	0.0104083	4.14905	0.00540816
O89017	Lgmn	Legumain OS=Mus musculus OX=10090 GN=Lgmn PE=1 SV=1	15	4	Cytosol;Lysosome	NA	68	67.3	251.9	300.1	295.2	589.4	77.3	85.3	14.7	14.9	4.57095	4.74346e-05	18.6486	0.00840605	29.8851	0.100813	5.49324	0.00360079
Q9ESY9	Ifi30	Gamma-interferon-inducible lysosomal thiol reductase OS=Mus musculus OX=10090 GN=Ifi30 PE=1 SV=3	24	4	Lysosome	NA	157	177	532.2	827.3	450.9	724.2	206.1	223.4	40.7	32.3	4.57534	0.00683695	18.6233	0.0488337	16.0973	0.0563961	5.88356	0.00289745
F8WHM5	Glg1	Golgi apparatus protein 1 (Fragment) OS=Mus musculus OX=10090 GN=Glg1 PE=1 SV=1	24	13	Cytosol	Carbohydrate	199.9	218.7	473.4	382.3	795.6	1547.4	141.4	204.3	53.3	50.9	4.01727	0.0036142	8.21209	0.0143889	22.4856	0.0966883	3.31766	0.0617137
Q3UMW8	Cln5	Ceroid-lipofuscinosis neuronal protein 5 homolog OS=Mus musculus OX=10090 GN=Cln5 PE=1 SV=1	12	4	ER;Lysosome	Carbohydrate	144	161.5	484.1	590	855.2	1450	127.1	182.2	36.4	28.2	4.7291	0.00637437	16.6269	0.0108902	35.6842	0.0638123	4.78793	0.0481163
P63038	Hspd1	60 kDa heat shock protein, mitochondrial OS=Mus musculus OX=10090 GN=Hspd1 PE=1 SV=1	154	31	Cytosol;Mitochondria;Surface	Carbohydrate-Derivative;Organic-Cyclic-Compound	4417.6	5183.8	7236.7	7650.7	18107.2	10996.2	3868.5	4314.2	1383.5	1319.6	3.552	0.0121957	5.50753	0.00117993	10.7667	0.0655078	3.02715	0.00668425
Q7TPV4	Mybbp1a	Myb-binding protein 1A OS=Mus musculus OX=10090 GN=Mybbp1a PE=1 SV=2	61	25	Cytosol;Nucleus	Organic-Cyclic-Compound	1046.6	941.9	1595.3	1761.6	4072.5	2076.1	769.4	803.8	330.8	248.8	3.43081	0.00879253	5.79175	0.00442756	10.6084	0.108228	2.71429	0.00791459
P48678	Lmna	Prelamin-A/C OS=Mus musculus OX=10090 GN=Lmna PE=1 SV=2	95	28	Nucleus	NA	2506.1	2769.2	3497.4	4955.4	10051.8	5046.2	1807.5	2180.1	706.2	683.9	3.79491	0.00458699	6.08071	0.0400808	10.8611	0.111485	2.86857	0.0200319
Q61937	Npm1	Nucleophosmin OS=Mus musculus OX=10090 GN=Npm1 PE=1 SV=1	77	13	Cytosol;Nucleus	Carbohydrate-Derivative;Organic-Cyclic-Compound	3194.8	2944.7	4452.2	5577.8	10508.5	6266.6	2040.6	2266.4	935.6	842.1	3.45362	0.0037263	5.64212	0.0182224	9.43641	0.0715543	2.42279	0.00920759
Q9Z204	Hnrnpc	Heterogeneous nuclear ribonucleoproteins C1/C2 OS=Mus musculus OX=10090 GN=Hnrnpc PE=1 SV=1	29	8	Nucleus	Organic-Cyclic-Compound	660.6	629.7	952.1	1101.9	2175.8	1373.4	479	568.1	192.4	187.4	3.39731	0.00117981	5.40811	0.00791971	9.34492	0.0585273	2.75698	0.0174187
Q9Z0M5	Lipa	Lysosomal acid lipase/cholesteryl ester hydrolase OS=Mus musculus OX=10090 GN=Lipa PE=1 SV=2	25	7	Lysosome	NA	298.2	288.9	835.5	1071.6	932.2	1531	301.7	260.9	77.6	73.4	3.88808	0.000547075	12.6298	0.0176053	16.3126	0.0609984	3.72583	0.00978446
O88844	Idh1	Isocitrate dehydrogenase [NADP] cytoplasmic OS=Mus musculus OX=10090 GN=Idh1 PE=1 SV=2	35	13	Cytosol;Mitochondria	Organic-Cyclic-Compound	327.7	336.2	648.7	519.1	693.4	1102.4	348.1	325	85.4	62.3	4.49492	0.00226599	7.90657	0.0162488	12.1584	0.0565887	4.55721	0.00384383
Q9WV55	Vapa	Vesicle-associated membrane protein-associated protein A OS=Mus musculus OX=10090 GN=Vapa PE=1 SV=2	15	4	Nucleus;ER	NA	455.2	511.2	798.4	704.4	1277.2	818.8	291.3	343.9	109.3	95.2	4.72567	0.00569577	7.34866	0.00531734	10.2494	0.0540645	3.10611	0.0156133
P56480	Atp5f1b	ATP synthase subunit beta, mitochondrial OS=Mus musculus OX=10090 GN=Atp5f1b PE=1 SV=2	63	21	Mitochondria;Surface	Carbohydrate-Derivative;Organic-Cyclic-Compound	963.9	1255.9	1639	1786.9	3007.7	1887.7	736.1	881	322.8	296.6	3.58379	0.0319577	5.531	0.0028521	7.90345	0.0622976	2.61075	0.0210957
P14733	Lmnb1	Lamin-B1 OS=Mus musculus OX=10090 GN=Lmnb1 PE=1 SV=3	32	15	Cytosol;Nucleus	Organic-Cyclic-Compound	433.5	480	672.5	722.3	1222.2	743.1	301.5	352	96.5	106.8	4.49336	0.00446714	6.8608	0.00181668	9.66699	0.0666569	3.21446	0.0128539
Q03265	Atp5f1a	ATP synthase subunit alpha, mitochondrial OS=Mus musculus OX=10090 GN=Atp5f1a PE=1 SV=1	97	23	Nucleus;Mitochondria;Surface	Carbohydrate-Derivative;Organic-Cyclic-Compound	2212.7	2833.8	4292	4643.2	7707.2	4750.1	2484.3	2817.6	615.3	550	4.33064	0.0249279	7.66773	0.002107	10.6902	0.062272	4.54982	0.00667386
Q91VE6	Nifk	MKI67 FHA domain-interacting nucleolar phosphoprotein OS=Mus musculus OX=10090 GN=Nifk PE=1 SV=1	3	3	Cytosol;Nucleus	Organic-Cyclic-Compound	10.3	9.4	15.7	18.1	27.7	15.2	6.5	8.1	3.4	1.6	3.94	0.0182312	6.76	0.0106772	8.58	0.0954087	2.92	0.0575545
E9QN31	Nop2	Probable 28S rRNA (cytosine-C(5))-methyltransferase OS=Mus musculus OX=10090 GN=Nop2 PE=1 SV=1	6	4	Nucleus	Organic-Cyclic-Compound	41.2	13.6	28.7	29.5	58.4	26.9	12	12.1	2.9	5.1	6.85	0.233038	7.275	0.0021675	10.6625	0.134106	3.0125	0.0182014
P17918	Pcna	Proliferating cell nuclear antigen OS=Mus musculus OX=10090 GN=Pcna PE=1 SV=2	9	4	Nucleus	Organic-Cyclic-Compound	219.3	232.2	326.8	289.5	302.8	462.1	166.7	155	62.3	50.3	4.00977	0.00269176	5.47336	0.00599689	6.79307	0.0550705	2.85702	0.00636308
E9QN37	Mpeg1	Macrophage-expressed gene 1 protein OS=Mus musculus OX=10090 GN=Mpeg1 PE=1 SV=1	80	14	Other	NA	1406	2099.4	5676.4	10463.7	21935.2	14298.2	1758.4	2316.8	283.9	248	6.59034	0.0504354	30.3442	0.0825924	68.1207	0.0428405	7.66159	0.0240425
P17439	Gba	Lysosomal acid glucosylceramidase OS=Mus musculus OX=10090 GN=Gba PE=1 SV=1	11	5	ER;Lysosome	NA	7.8	5	14.8	23.5	24.2	36.7	7.7	10	1	1	6.4	0.061118	19.15	0.0529228	30.45	0.042208	8.85	0.0207943
P29416	Hexa	Beta-hexosaminidase subunit alpha OS=Mus musculus OX=10090 GN=Hexa PE=1 SV=2	18	6	Lysosome	NA	78.5	108.6	198	307.9	452	525.9	67.8	81.2	31.7	34	2.84779	0.0566319	7.70015	0.0570711	14.8843	0.00650542	2.26788	0.0256204
P08249	Mdh2	Malate dehydrogenase, mitochondrial OS=Mus musculus OX=10090 GN=Mdh2 PE=1 SV=3	70	15	Cytosol;Mitochondria	NA	1465.7	1678.8	2182.6	2301.4	4772.2	3360.4	1160.3	1269.6	626.2	519	2.74581	0.0139389	3.91547	0.00228905	7.10147	0.038692	2.12181	0.0139056
Q99KE1	Me2	NAD-dependent malic enzyme, mitochondrial OS=Mus musculus OX=10090 GN=Me2 PE=1 SV=1	3	2	Mitochondria	Organic-Cyclic-Compound	10	10.7	15.2	19.7	28	33.1	12	11.5	5.5	5.1	1.95283	0.00631166	3.29245	0.0328698	5.76415	0.0101064	2.21698	0.00245473
P05202	Got2	Aspartate aminotransferase, mitochondrial OS=Mus musculus OX=10090 GN=Got2 PE=1 SV=1	35	11	Mitochondria;Surface	Organic-Cyclic-Compound	1064.6	1206.8	1670.1	1654.9	3201.6	2467.7	818.9	948.5	423.8	359.8	2.89867	0.0108077	4.24324	0.000669281	7.23494	0.0219887	2.25549	0.0209112
Q8CGK3	Lonp1	Lon protease homolog, mitochondrial OS=Mus musculus OX=10090 GN=Lonp1 PE=1 SV=2	4	3	Mitochondria	Carbohydrate-Derivative;Organic-Cyclic-Compound	13.1	9.7	27.9	17.5	42.2	28.2	12.6	15.2	5.6	3.2	2.59091	0.078149	5.15909	0.0755335	8	0.049274	3.15909	0.0329756
Q8CI11	Gnl3	Guanine nucleotide-binding protein-like 3 OS=Mus musculus OX=10090 GN=Gnl3 PE=1 SV=2	4	2	Nucleus	Carbohydrate-Derivative;Organic-Cyclic-Compound	10.8	7.8	16.7	13.2	25.6	22.4	9.8	7.8	3.1	4.6	2.41558	0.0830618	3.88312	0.0281834	6.23377	0.00760287	2.28571	0.0582527
P18760	Cfl1	Cofilin-1 OS=Mus musculus OX=10090 GN=Cfl1 PE=1 SV=3	30	9	Cytosol;Nucleus	NA	1619.9	1722	2169.6	2306.5	3301	4006.1	1123.8	1126.1	520.4	387.5	3.68091	0.00470746	4.93017	0.00284704	8.04835	0.01234	2.47814	0.0096681
Q922R8	Pdia6	Protein disulfide-isomerase A6 OS=Mus musculus OX=10090 GN=Pdia6 PE=1 SV=3	22	8	ER	NA	169.6	199.6	292.1	301.5	472.3	385	130.8	144.5	74.6	60.3	2.73684	0.019532	4.4003	0.00138894	6.35508	0.0146668	2.04077	0.0193206
Q78PY7	Snd1	Staphylococcal nuclease domain-containing protein 1 OS=Mus musculus OX=10090 GN=Snd1 PE=1 SV=1	6	3	Cytosol;Nucleus;Mitochondria	Organic-Cyclic-Compound	66.1	54.2	91.3	78.2	139.3	117.1	44.2	46.5	22.7	20.3	2.79767	0.0237868	3.94186	0.0109031	5.96279	0.0107721	2.1093	0.00482143
P63158	Hmgb1	High mobility group protein B1 OS=Mus musculus OX=10090 GN=Hmgb1 PE=1 SV=2	7	2	Cytosol;Nucleus;Surface	Carbohydrate-Derivative;Organic-Cyclic-Compound	192.6	178	283.5	263.4	337.2	444.1	136	127.3	84.3	57.1	2.62093	0.0176619	3.86775	0.00688469	5.52546	0.0284529	1.86209	0.0507414
Q9DCW4	Etfb	Electron transfer flavoprotein subunit beta OS=Mus musculus OX=10090 GN=Etfb PE=1 SV=3	6	4	Mitochondria	Organic-Cyclic-Compound	29.3	33.5	45.4	46.8	75.7	60	21.9	28.8	9.4	12.6	2.85455	0.016339	4.19091	0.00246647	6.16818	0.0192863	2.30455	0.0636053
P29758	Oat	Ornithine aminotransferase, mitochondrial OS=Mus musculus OX=10090 GN=Oat PE=1 SV=1	28	11	Cytosol;Mitochondria	Organic-Cyclic-Compound	452.2	512.6	768.6	779	1260.7	1013.9	440	497.2	198.3	169.3	2.62459	0.0123543	4.21001	0.000680976	6.1877	0.0165597	2.54951	0.0124405
P29341	Pabpc1	Polyadenylate-binding protein 1 OS=Mus musculus OX=10090 GN=Pabpc1 PE=1 SV=2	9	6	Cytosol;Nucleus	Organic-Cyclic-Compound	83.9	95.6	160.8	135.8	220.3	194.7	74	82.2	40.6	29.3	2.56795	0.021324	4.2432	0.0143317	5.93705	0.00651091	2.23462	0.0251885
Q9CXW4	Rpl11	60S ribosomal protein L11 OS=Mus musculus OX=10090 GN=Rpl11 PE=1 SV=4	8	2	Cytosol;Nucleus	Organic-Cyclic-Compound	366.2	375.7	499.8	537.6	769.6	754.8	265.6	282.2	130.8	107.1	3.11854	0.00255669	4.36066	0.00309962	6.40773	0.000471383	2.30265	0.00860553
P63028	Tpt1	Translationally-controlled tumor protein OS=Mus musculus OX=10090 GN=Tpt1 PE=1 SV=1	8	2	Cytosol;Nucleus	NA	125.2	137.6	170	150.6	246.6	246.1	84.3	94.4	49	40.8	2.9265	0.00730335	3.57016	0.008225	5.48664	0.000415503	1.98998	0.0207511
P80316	Cct5	T-complex protein 1 subunit epsilon OS=Mus musculus OX=10090 GN=Cct5 PE=1 SV=1	6	6	Cytosol	Carbohydrate-Derivative;Organic-Cyclic-Compound	39.9	48.4	64.6	60.7	90.1	93.2	40.5	31.6	14.1	19.4	2.63582	0.0318263	3.7403	0.00509884	5.47164	0.00167581	2.15224	0.0650656
P27048	Snrpb	Small nuclear ribonucleoprotein-associated protein B OS=Mus musculus OX=10090 GN=Snrpb PE=1 SV=1	7	2	Cytosol;Nucleus	Organic-Cyclic-Compound	7.8	11	10.5	14.1	19.4	19.2	8.2	8.8	2.2	5.4	2.47368	0.131757	3.23684	0.0717448	5.07895	0.0105285	2.23684	0.101947
P63242	Eif5a	Eukaryotic translation initiation factor 5A-1 OS=Mus musculus OX=10090 GN=Eif5a PE=1 SV=2	16	7	Cytosol;Nucleus;ER	Organic-Cyclic-Compound	1359.5	1272.6	1549.3	1187.3	1837	2587.9	843.7	720.6	327.3	271.2	4.39783	0.00257705	4.57243	0.0281217	7.39332	0.0366123	2.6137	0.0190607
Q8VIJ6	Sfpq	Splicing factor, proline- and glutamine-rich OS=Mus musculus OX=10090 GN=Sfpq PE=1 SV=1	18	5	Cytosol;Nucleus	Organic-Cyclic-Compound	186.8	170.3	283.5	288.4	447.5	353.5	167.7	161.8	61.8	62.8	2.86597	0.00501691	4.58989	0.000124978	6.42857	0.0187729	2.64446	0.000851854
P67984	Rpl22	60S ribosomal protein L22 OS=Mus musculus OX=10090 GN=Rpl22 PE=1 SV=2	5	2	Cytosol;Nucleus	Carbohydrate-Derivative;Organic-Cyclic-Compound	77.9	59	106.4	103.8	134.4	144.5	45.3	46.8	28.2	23	2.67383	0.0485404	4.10547	0.0013343	5.44727	0.00247979	1.79883	0.0170626
P30681	Hmgb2	High mobility group protein B2 OS=Mus musculus OX=10090 GN=Hmgb2 PE=1 SV=3	8	3	Cytosol;Nucleus	Organic-Cyclic-Compound	124.8	137.6	173.5	153.9	252.8	260.7	136.5	87.2	48	33.1	3.23551	0.011536	4.03699	0.00984499	6.33169	0.00151775	2.75832	0.109441
Q8BFR5	Tufm	Elongation factor Tu, mitochondrial OS=Mus musculus OX=10090 GN=Tufm PE=1 SV=1	54	15	Mitochondria	Carbohydrate-Derivative;Organic-Cyclic-Compound	831.8	859.9	1350.4	1256.5	2059.5	1619.8	745.6	791.8	317.8	270.4	2.87606	0.00248422	4.432	0.00270398	6.25519	0.0198616	2.61374	0.00482752
P12970	Rpl7a	60S ribosomal protein L7a OS=Mus musculus OX=10090 GN=Rpl7a PE=1 SV=2	26	9	Cytosol	Organic-Cyclic-Compound	950.3	825	1274.2	1136.4	1811.1	1467	575.6	562.6	263.6	236.6	3.54918	0.00995411	4.81927	0.00535931	6.55358	0.0150898	2.27549	0.00219888
E9QNN1	Dhx9	RNA helicase OS=Mus musculus OX=10090 GN=Dhx9 PE=1 SV=1	50	19	Cytosol;Nucleus	Carbohydrate-Derivative;Organic-Cyclic-Compound	512.9	455.7	822.9	777.1	1189.7	921.1	435.3	444.4	191.9	190.8	2.53096	0.00940044	4.18082	0.0014134	5.51555	0.0233175	2.29867	0.000339976
Q99K48	Nono	Non-POU domain-containing octamer-binding protein OS=Mus musculus OX=10090 GN=Nono PE=1 SV=3	11	3	Nucleus	Organic-Cyclic-Compound	111.8	117	185.3	189.3	282.4	195	94.2	89.8	45.1	32.7	2.94087	0.00783639	4.81491	0.00192156	6.13625	0.0454963	2.36504	0.015005
Q9CQN1	Trap1	Heat shock protein 75 kDa, mitochondrial OS=Mus musculus OX=10090 GN=Trap1 PE=1 SV=1	21	12	Mitochondria	Carbohydrate-Derivative;Organic-Cyclic-Compound	90.5	88.8	155.6	148.7	234	176.7	99	100.3	41.7	37.1	2.27538	0.00237266	3.86168	0.00134967	5.21193	0.0287118	2.52919	0.00156996
Q9D8N0	Eef1g	Elongation factor 1-gamma OS=Mus musculus OX=10090 GN=Eef1g PE=1 SV=3	22	9	Cytosol;Nucleus;ER	Organic-Cyclic-Compound	531.9	554.3	840.4	786.8	1042.6	1073.4	402.2	407.9	214.3	170.4	2.8235	0.00489966	4.22979	0.00309488	5.50039	0.00095807	2.1058	0.0106564
P63325	Rps10	40S ribosomal protein S10 OS=Mus musculus OX=10090 GN=Rps10 PE=1 SV=1	14	4	Cytosol;Nucleus	Organic-Cyclic-Compound	235.2	233.4	347.9	355.5	421.9	490	180.8	174.6	78.7	64.9	3.26323	0.00182863	4.89833	0.00079108	6.35028	0.00808019	2.47493	0.00506346
Q6DFW4	Nop58	Nucleolar protein 58 OS=Mus musculus OX=10090 GN=Nop58 PE=1 SV=1	32	9	Nucleus	Organic-Cyclic-Compound	1186	597.4	1512.4	1815.7	2167.5	1703.4	740.7	655.8	521.4	248.9	2.3152	0.258709	4.32052	0.0244817	5.02518	0.0288317	1.81293	0.159486
P61979	Hnrnpk	Heterogeneous nuclear ribonucleoprotein K OS=Mus musculus OX=10090 GN=Hnrnpk PE=1 SV=1	41	14	Cytosol;Nucleus;Mitochondria	Organic-Cyclic-Compound	988.3	1041.5	1779.4	1722.1	2265.4	2094.8	902.6	910.4	435.6	354.5	2.56904	0.00606559	4.43172	0.00133856	5.51854	0.00278782	2.29465	0.00628442
P26443	Glud1	Glutamate dehydrogenase 1, mitochondrial OS=Mus musculus OX=10090 GN=Glud1 PE=1 SV=1	19	8	Cytosol;Mitochondria;ER	Carbohydrate-Derivative;Organic-Cyclic-Compound	155.1	148.8	256.2	239.1	338.5	294.6	138.6	135.8	64.8	43	2.81911	0.0131273	4.59462	0.00507347	5.87291	0.00859434	2.54545	0.0169632
P17742	Ppia	Peptidyl-prolyl cis-trans isomerase A OS=Mus musculus OX=10090 GN=Ppia PE=1 SV=2	44	9	Cytosol;Nucleus	Carbohydrate-Derivative	1622.4	1768.6	2138.8	1962.7	2676.6	3108.2	1193.7	1124.2	608.8	526.1	2.98793	0.00549732	3.61397	0.00427329	5.09719	0.00881381	2.04238	0.00823556
P09411	Pgk1	Phosphoglycerate kinase 1 OS=Mus musculus OX=10090 GN=Pgk1 PE=1 SV=4	56	14	Cytosol	Carbohydrate-Derivative;Organic-Cyclic-Compound	1578.9	1637.8	2241.3	2009.3	2710.8	2853	1061.9	1040.9	596.4	473.8	3.0057	0.0039912	3.97178	0.0067385	5.19884	0.00174122	1.96487	0.0142019
Q01853	Vcp	Transitional endoplasmic reticulum ATPase OS=Mus musculus OX=10090 GN=Vcp PE=1 SV=4	32	14	Cytosol;Nucleus;ER	Carbohydrate-Derivative;Organic-Cyclic-Compound	257.3	253.5	414.1	396.5	523.2	468.6	195.4	192.4	95.8	80.5	2.89733	0.00221382	4.59784	0.00134899	5.62564	0.00479989	2.19966	0.00539043
Q9D8E6	Rpl4	60S ribosomal protein L4 OS=Mus musculus OX=10090 GN=Rpl4 PE=1 SV=3	31	12	Cytosol;Nucleus	Organic-Cyclic-Compound	1311.6	1188.7	1738.7	1523	2288.7	1981.4	820.3	790.3	386.1	349.5	3.39899	0.00523892	4.43407	0.00741777	5.80492	0.00757926	2.18951	0.00291237
Q9DCD0	Pgd	6-phosphogluconate dehydrogenase, decarboxylating OS=Mus musculus OX=10090 GN=Pgd PE=1 SV=3	18	7	Cytosol	Carbohydrate;Organic-Cyclic-Compound	425.2	452.5	635.8	613.7	726.8	844.9	294.8	301.9	175.1	134	2.83953	0.00744602	4.04238	0.00245333	5.08476	0.00966682	1.93044	0.0203907
P35700	Prdx1	Peroxiredoxin-1 OS=Mus musculus OX=10090 GN=Prdx1 PE=1 SV=1	27	7	Cytosol;Nucleus;Mitochondria	Organic-Cyclic-Compound	840.6	912.7	1242.2	1197.3	1629.9	1493.7	578.8	666.7	316.4	259.1	3.04657	0.00605869	4.23892	0.00152172	5.42763	0.00334589	2.16421	0.023659
A6ZI44	Aldoa	Fructose-bisphosphate aldolase OS=Mus musculus OX=10090 GN=Aldoa PE=1 SV=1	52	12	Cytosol;Mitochondria	Carbohydrate	2385.4	2387.4	3382.6	2977.5	3904.5	4227.2	1551.9	1566.6	782.8	623.4	3.39411	0.00223462	4.5229	0.007634	5.78275	0.00285172	2.21768	0.00862674
P16110	Lgals3	Galectin-3 OS=Mus musculus OX=10090 GN=Lgals3 PE=1 SV=3	27	6	Cytosol;Nucleus;Surface	Carbohydrate	1058.9	1094.1	1582.6	1554.2	1835.2	2204.7	845.4	955.9	356.2	301.7	3.27253	0.00187778	4.7679	0.000614055	6.1406	0.0119776	2.73795	0.0114131
Q99LB4	Capg	Capping protein (Actin filament), gelsolin-like OS=Mus musculus OX=10090 GN=Capg PE=1 SV=1	23	7	Cytosol;Nucleus	NA	414.9	414.6	612.1	579.3	698	767	276.3	278.8	148.5	120.4	3.08479	0.00250336	4.43064	0.00218487	5.44812	0.00385733	2.06434	0.00957687
P40142	Tkt	Transketolase OS=Mus musculus OX=10090 GN=Tkt PE=1 SV=1	14	8	Other	Carbohydrate;Organic-Cyclic-Compound	192.1	206.6	270.3	276.5	327	334.6	111.1	110.7	59.2	51.9	3.58866	0.00317102	4.92169	0.00048286	5.955	0.00036624	1.9964	0.00433334
P35979	Rpl12	60S ribosomal protein L12 OS=Mus musculus OX=10090 GN=Rpl12 PE=1 SV=2	12	5	Cytosol;Nucleus	Organic-Cyclic-Compound	117.8	92.8	141.1	128.7	182.2	159.3	60.5	64.5	33.1	30.2	3.32701	0.0279739	4.26224	0.00378148	5.39494	0.00681412	1.97472	0.00635104
Q3THW5	H2az2	Histone H2A.V OS=Mus musculus OX=10090 GN=H2az2 PE=1 SV=3	44	2	Nucleus	Organic-Cyclic-Compound	940.4	740.1	1266.5	1148	1689.7	1292.3	636.7	579.5	288	299.4	2.86091	0.0320739	4.11049	0.0042185	5.07661	0.0264746	2.07048	0.0084942
J3QNW0	Dnmt1	DNA (cytosine-5)-methyltransferase OS=Mus musculus OX=10090 GN=Dnmt1 PE=1 SV=1	3	3	Cytosol;Nucleus	Organic-Cyclic-Compound	44.6	46.1	72.6	76.1	82.5	99.7	40.9	47	17.1	14.2	2.89776	0.00300761	4.7508	0.00149561	5.82109	0.0130994	2.80831	0.0139433
Q9CZX8	Rps19	40S ribosomal protein S19 OS=Mus musculus OX=10090 GN=Rps19 PE=1 SV=3	13	6	Cytosol	Organic-Cyclic-Compound	584.9	510	831.8	767.2	913.5	989.6	377.2	363.5	178.1	176	3.09206	0.0100763	4.51567	0.00268475	5.37447	0.00240673	2.09178	0.00128282
P62827	Ran	GTP-binding nuclear protein Ran OS=Mus musculus OX=10090 GN=Ran PE=1 SV=3	20	5	Cytosol;Nucleus	Carbohydrate-Derivative;Organic-Cyclic-Compound	1316.5	1316.9	1856.4	1799.2	2074.4	2359.2	866.2	906.4	403.5	351.1	3.4898	0.000776999	4.84442	0.00071427	5.87543	0.00613854	2.34906	0.00418253
A0A3Q4EH91	Hnrnpm	Heterogeneous nuclear ribonucleoprotein M (Fragment) OS=Mus musculus OX=10090 GN=Hnrnpm PE=1 SV=1	6	2	Cytosol;Nucleus;Surface	Organic-Cyclic-Compound	62.7	99.5	109.5	103.1	143.3	113.6	48.7	44.3	23.7	21.9	3.55702	0.0870129	4.66228	0.0015811	5.63377	0.0192583	2.03947	0.00990966
P68040	Rack1	Receptor of activated protein C kinase 1 OS=Mus musculus OX=10090 GN=Rack1 PE=1 SV=3	21	7	Cytosol;Nucleus;Mitochondria	NA	448.6	438.4	604.5	598.6	710.5	707.6	288.7	283.3	151.3	121	3.25744	0.00269415	4.41829	0.00109804	5.20786	0.000704966	2.10062	0.0103821
P42932	Cct8	T-complex protein 1 subunit theta OS=Mus musculus OX=10090 GN=Cct8 PE=1 SV=3	22	13	Cytosol	Carbohydrate-Derivative;Organic-Cyclic-Compound	317.9	298.5	496.1	457.5	531	547.3	239.9	253.2	111.3	98.6	2.93664	0.00323791	4.54312	0.0029722	5.13721	0.000565717	2.34921	0.00419011
Q8BP67	Rpl24	60S ribosomal protein L24 OS=Mus musculus OX=10090 GN=Rpl24 PE=1 SV=2	9	3	Cytosol;ER	Organic-Cyclic-Compound	88.2	75.2	145.1	95.7	141	120.8	52.3	50.5	19.4	23.4	3.81776	0.0124821	5.62617	0.0573215	6.11682	0.0087258	2.40187	0.00530198
P63276	Rps17	40S ribosomal protein S17 OS=Mus musculus OX=10090 GN=Rps17 PE=1 SV=2	6	2	Cytosol	NA	482.7	372.8	613.5	560.1	664.1	622	271	237.6	129.6	123	3.38678	0.0317674	4.64608	0.00339571	5.09145	0.00169583	2.01346	0.017231
P10639	Txn	Thioredoxin OS=Mus musculus OX=10090 GN=Txn PE=1 SV=3	8	2	Cytosol;Nucleus;Mitochondria	NA	550.2	650.4	841.8	824.5	752.1	1077.1	475.2	427.5	190.4	148.7	3.54055	0.0155026	4.91389	0.00115509	5.39428	0.045107	2.66205	0.0124027
A0A0U1RNT6	Mat2a	S-adenosylmethionine synthase OS=Mus musculus OX=10090 GN=Mat2a PE=1 SV=1	2	2	Other	Carbohydrate-Derivative;Organic-Cyclic-Compound	18.6	21.9	37.8	25.2	33.8	26.4	17	12	5	5.2	3.97059	0.0116967	6.17647	0.052515	5.90196	0.0212246	2.84314	0.0641089
P09671	Sod2	Superoxide dismutase [Mn], mitochondrial OS=Mus musculus OX=10090 GN=Sod2 PE=1 SV=3	5	2	Cytosol;Mitochondria	Organic-Cyclic-Compound	106.7	145.4	202	199.4	595.3	317.5	132.6	131.8	50.6	46.2	2.60434	0.0575268	4.14669	0.000281404	9.42975	0.0990108	2.7314	0.000711244
Q9JIK5	Ddx21	Nucleolar RNA helicase 2 OS=Mus musculus OX=10090 GN=Ddx21 PE=1 SV=3	63	20	Cytosol;Nucleus;Mitochondria	Carbohydrate-Derivative;Organic-Cyclic-Compound	1320.8	1106.3	1898.3	2042.9	5016.3	2534.4	897.9	999.4	442.1	357.2	3.03653	0.0194989	4.93081	0.0028362	9.44664	0.112851	2.3737	0.0142151
Q8BVY0	Rsl1d1	Ribosomal L1 domain-containing protein 1 OS=Mus musculus OX=10090 GN=Rsl1d1 PE=1 SV=1	11	5	Other	NA	290.7	223.8	379.8	430.6	992.2	532.3	164.1	182.9	88.2	114.5	2.53823	0.049257	3.99803	0.00874486	7.52097	0.103025	1.71189	0.0467041
P38647	Hspa9	Stress-70 protein, mitochondrial OS=Mus musculus OX=10090 GN=Hspa9 PE=1 SV=3	117	29	Other	NA	2427.4	2725.6	3708.2	3854.3	9102.2	5377.9	2267	2502.7	1054.6	917.3	2.61322	0.0104831	3.83513	0.00128361	7.34322	0.078468	2.41883	0.00937205
O35405	Pld3	5'-3' exonuclease PLD3 OS=Mus musculus OX=10090 GN=Pld3 PE=1 SV=1	3	2	Other	NA	16.5	14.4	35	35.1	45.5	54.8	11.4	13.8	6.3	34.9	0.75	0.753841	1.70146	0.418636	2.43447	0.18833	0.61165	0.633267
Q99KI0	Aco2	Aconitate hydratase, mitochondrial OS=Mus musculus OX=10090 GN=Aco2 PE=1 SV=1	33	14	Other	NA	262.7	288.1	426	411.1	897.1	580	247.1	243.5	116.9	101.6	2.52082	0.00786868	3.83112	0.00118977	6.76018	0.0581322	2.24531	0.00332017
Q9Z2I9	Sucla2	Succinate--CoA ligase [ADP-forming] subunit beta, mitochondrial OS=Mus musculus OX=10090 GN=Sucla2 PE=1 SV=2	5	4	Mitochondria	Carbohydrate-Derivative;Organic-Cyclic-Compound	30.4	35.1	39.3	51.5	98.8	69	27.7	32.4	19.4	18.8	1.71466	0.0288264	2.37696	0.0499222	4.39267	0.0490352	1.5733	0.0437593
Q99ME9	Gtpbp4	Nucleolar GTP-binding protein 1 OS=Mus musculus OX=10090 GN=Gtpbp4 PE=1 SV=3	4	3	Other	NA	8.6	5.6	7.3	14.6	24.8	13.9	4.8	9.3	2.3	4.5	2.08824	0.18499	3.22059	0.186182	5.69118	0.103065	2.07353	0.282345
P35550	Fbl	rRNA 2'-O-methyltransferase fibrillarin OS=Mus musculus OX=10090 GN=Fbl PE=1 SV=2	29	8	Nucleus	Organic-Cyclic-Compound	1130.8	931.1	1432.7	1486.4	2919.3	1898.4	671.9	728.5	345.7	306	3.16388	0.0202162	4.47921	0.000866348	7.39251	0.0552093	2.14884	0.00841916
Q9D6Z1	Nop56	Nucleolar protein 56 OS=Mus musculus OX=10090 GN=Nop56 PE=1 SV=2	24	12	Other	NA	181.8	171.8	248.1	316.5	585.7	329.4	140.9	153.3	82.3	84.1	2.125	0.00293307	3.39303	0.0282799	5.4994	0.0999339	1.76803	0.00947612
Q91ZW3	Smarca5	SWI/SNF-related matrix-associated actin-dependent regulator of chromatin subfamily A member 5 OS=Mus musculus OX=10090 GN=Smarca5 PE=1 SV=1	4	2	Other	NA	30.7	35.7	42.9	56.5	98.2	64	21.6	30.5	19.1	15.9	1.89714	0.033933	2.84	0.0439841	4.63429	0.0658063	1.48857	0.212333
D3YXK2	Safb	Scaffold attachment factor B1 OS=Mus musculus OX=10090 GN=Safb PE=1 SV=2	2	2	Other	NA	11.1	13.1	21.2	24	41.6	28.2	12.8	15.7	8.4	4.3	1.90551	0.127861	3.55906	0.0225509	5.49606	0.0552816	2.24409	0.0879082
Q99LP6	Grpel1	GrpE protein homolog 1, mitochondrial OS=Mus musculus OX=10090 GN=Grpel1 PE=1 SV=1	4	2	Other	NA	95.7	91	125	146.6	268.7	178.9	79.2	100.6	57.5	48.2	1.76632	0.0161495	2.56954	0.0195082	4.23463	0.0631881	1.70104	0.0864868
Q9DBE9	Ftsj3	pre-rRNA 2'-O-ribose RNA methyltransferase FTSJ3 OS=Mus musculus OX=10090 GN=Ftsj3 PE=1 SV=1	6	3	Other	NA	136.2	95.2	205.9	222.2	347.9	236.2	97.5	97.9	72.2	41.9	2.02805	0.148062	3.75197	0.0117944	5.11919	0.0556268	1.71253	0.115373
P24369	Ppib	Peptidyl-prolyl cis-trans isomerase B OS=Mus musculus OX=10090 GN=Ppib PE=1 SV=2	16	4	Cytosol;ER	NA	147	189.8	223.9	208.3	349.2	287.2	103.5	116.9	72.8	69.7	2.36351	0.0454755	3.03298	0.00300064	4.46596	0.0154328	1.54667	0.0297871
A2AVJ7	Rrbp1	Ribosome-binding protein 1 OS=Mus musculus OX=10090 GN=Rrbp1 PE=1 SV=1	30	16	Other	NA	611.9	540.1	842.7	830.7	1553	830.3	472.4	451.3	267.2	299	2.03462	0.0174993	2.95549	0.000941037	4.20929	0.128614	1.6314	0.0112046
P51863	Atp6v0d1	V-type proton ATPase subunit d 1 OS=Mus musculus OX=10090 GN=Atp6v0d1 PE=1 SV=2	3	2	Lysosome	NA	12.1	18.2	22.4	27.7	36.2	30.3	12.9	11.4	7.8	5.5	2.2782	0.120951	3.76692	0.0237731	5	0.0138742	1.82707	0.0570351
P06745	Gpi	Glucose-6-phosphate isomerase OS=Mus musculus OX=10090 GN=Gpi PE=1 SV=4	8	3	Cytosol	Carbohydrate	137.3	143.4	190.6	184.8	251.9	279.9	91.5	109.7	63.7	53.4	2.3971	0.0053114	3.20581	0.00208775	4.54142	0.00513582	1.71819	0.0566311
Q9D0K2	Oxct1	Succinyl-CoA:3-ketoacid coenzyme A transferase 1, mitochondrial OS=Mus musculus OX=10090 GN=Oxct1 PE=1 SV=1	9	5	Mitochondria	NA	71.6	93.8	127.8	115.9	199.4	152.3	74.5	86.1	41.7	33	2.21419	0.0626819	3.26238	0.00752253	4.70817	0.0286213	2.14993	0.027331
P80317	Cct6a	T-complex protein 1 subunit zeta OS=Mus musculus OX=10090 GN=Cct6a PE=1 SV=3	6	5	Cytosol	Carbohydrate-Derivative;Organic-Cyclic-Compound	16.9	21.1	35.3	31.1	40	46.3	16.4	19.1	8.6	11.4	1.9	0.0704344	3.32	0.0116288	4.315	0.0106406	1.775	0.0575897
P32020	Scp2	Non-specific lipid-transfer protein OS=Mus musculus OX=10090 GN=Scp2 PE=1 SV=3	5	3	Cytosol;Nucleus;Mitochondria;ER	Organic-Cyclic-Compound	39.2	47.4	69.1	60.4	87.5	85.1	35.8	32.1	16.7	18.4	2.46724	0.0254371	3.68946	0.00870301	4.91738	0.000457207	1.93447	0.0150639
P63087	Ppp1cc	Serine/threonine-protein phosphatase PP1-gamma catalytic subunit OS=Mus musculus OX=10090 GN=Ppp1cc PE=1 SV=1	6	2	Other	NA	158.5	172.8	222.2	210.5	311.8	297.1	104.6	134.5	83.8	77.7	2.05139	0.00827907	2.67926	0.00235874	3.77028	0.00126305	1.4805	0.126057
P40124	Cap1	Adenylyl cyclase-associated protein 1 OS=Mus musculus OX=10090 GN=Cap1 PE=1 SV=4	19	8	Cytosol	NA	502.4	526.5	765.3	693.1	954.2	1017.9	381.6	394	232.1	193.9	2.41526	0.00556561	3.42347	0.0062017	4.62934	0.00229997	1.82066	0.0129419
P26039	Tln1	Talin-1 OS=Mus musculus OX=10090 GN=Tln1 PE=1 SV=2	4	4	Other	NA	30	29.5	43.2	37	57.1	49.5	20.3	19.8	18.5	12.1	1.94444	0.0459656	2.62092	0.0307914	3.48366	0.0166654	1.31046	0.277039
A0A1B0GSG5	Rnh1	Ribonuclease inhibitor OS=Mus musculus OX=10090 GN=Rnh1 PE=1 SV=1	6	3	Other	NA	82.7	84.3	139.4	150.3	145.2	207.2	70.7	69.4	50.7	40.2	1.83718	0.0189282	3.18702	0.00574594	3.87679	0.053249	1.54125	0.043265
P10922	H1-0	Histone H1.0 OS=Mus musculus OX=10090 GN=H1-0 PE=2 SV=4	7	3	Other	NA	161.4	75.4	153.8	124.8	267.4	98.8	43.1	62.2	58.3	61.7	1.97333	0.307618	2.32167	0.0322624	3.05167	0.281729	0.8775	0.527727
P67778	Phb	Prohibitin OS=Mus musculus OX=10090 GN=Phb PE=1 SV=1	16	6	Other	NA	152.9	191.2	210.8	233.2	344.2	218.4	68.5	98.8	50.5	102.8	2.24462	0.0986453	2.89628	0.0362361	3.66993	0.0952312	1.09132	0.838372
A0A1L1STE6	Idh3a	Isocitrate dehydrogenase [NAD] subunit, mitochondrial OS=Mus musculus OX=10090 GN=Idh3a PE=1 SV=1	9	4	Other	NA	96.6	97.2	142.8	126.7	211.6	168.7	96.2	88.4	51.6	48.1	1.94383	0.00142105	2.70311	0.0092843	3.81444	0.0227307	1.85155	0.00998844
Q3V3R1	Mthfd1l	Monofunctional C1-tetrahydrofolate synthase, mitochondrial OS=Mus musculus OX=10090 GN=Mthfd1l PE=1 SV=2	9	7	Mitochondria	Carbohydrate-Derivative;Organic-Cyclic-Compound	93.4	89.3	138.3	118.7	210.1	148.4	85.3	86.5	40.6	35.8	2.39136	0.0035081	3.36387	0.0122555	4.69241	0.0449094	2.24869	0.00267896
Q9JKR6	Hyou1	Hypoxia up-regulated protein 1 OS=Mus musculus OX=10090 GN=Hyou1 PE=1 SV=1	19	11	ER	Carbohydrate-Derivative;Organic-Cyclic-Compound	39.2	57.4	84.3	91.5	111.6	89.8	27.6	44.7	21.9	20.7	2.26761	0.0976609	4.12676	0.00298954	4.7277	0.0183832	1.69718	0.225308
Q61686	Cbx5	Chromobox protein homolog 5 OS=Mus musculus OX=10090 GN=Cbx5 PE=1 SV=1	3	2	Other	NA	113.4	80.2	108.2	137.3	167.7	159.2	60.4	63.7	60.9	46.1	1.80935	0.140089	2.29439	0.0513242	3.05514	0.00596997	1.15981	0.376539
P62814	Atp6v1b2	V-type proton ATPase subunit B, brain isoform OS=Mus musculus OX=10090 GN=Atp6v1b2 PE=1 SV=1	5	3	Cytosol	Carbohydrate-Derivative;Organic-Cyclic-Compound	78.2	82.8	123.3	127.8	156.8	148.7	62.2	59.2	35.1	34	2.32996	0.00263824	3.63386	0.00064724	4.42113	0.00119353	1.75687	0.00371192
P43274	H1-4	Histone H1.4 OS=Mus musculus OX=10090 GN=H1-4 PE=1 SV=2	107	5	Other	NA	2701.3	2011.1	3401.5	2812.4	5131.2	2851.4	1478.1	1677.6	916.4	960.8	2.51033	0.0546735	3.3102	0.0180564	4.2524	0.115761	1.68107	0.0246156
Q02053	Uba1	Ubiquitin-like modifier-activating enzyme 1 OS=Mus musculus OX=10090 GN=Uba1 PE=1 SV=1	6	5	Cytosol;Nucleus;Mitochondria	Carbohydrate-Derivative;Organic-Cyclic-Compound	59.8	75.3	97.6	85.4	101	135.1	50.5	49.3	30.3	28.7	2.28983	0.0394622	3.10169	0.00970343	4.00169	0.0352054	1.69153	0.0023943
Q6ZWN5	Rps9	40S ribosomal protein S9 OS=Mus musculus OX=10090 GN=Rps9 PE=1 SV=3	28	8	Other	NA	486.8	463.2	626.3	573.9	814.6	762.6	331.2	326.4	220.1	204.7	2.23635	0.00286659	2.82533	0.00492462	3.71281	0.00220736	1.54802	0.0047668
P97822	Anp32e	Acidic leucine-rich nuclear phosphoprotein 32 family member E OS=Mus musculus OX=10090 GN=Anp32e PE=1 SV=2	2	2	Cytosol;Nucleus	NA	15.7	12.7	14.9	22.9	20.4	28.2	7.9	12.5	5.2	6.1	2.51327	0.0319497	3.34513	0.081206	4.30088	0.041568	1.80531	0.19171
Q9JIX8	Acin1	Apoptotic chromatin condensation inducer in the nucleus OS=Mus musculus OX=10090 GN=Acin1 PE=1 SV=3	8	4	Nucleus	Organic-Cyclic-Compound	186.9	133.1	254.9	288.2	353.8	278.4	129.6	139.4	86.6	48	2.37741	0.107394	4.03492	0.0152193	4.69688	0.0277763	1.99851	0.0777058
Q61102	Abcb7	ATP-binding cassette sub-family B member 7, mitochondrial OS=Mus musculus OX=10090 GN=Abcb7 PE=1 SV=3	4	3	Other	NA	11.4	7.3	11.3	11.7	19.9	17.3	12	13.1	3.2	6.4	1.94792	0.222279	2.39583	0.0533285	3.875	0.0215964	2.61458	0.0445015
Q01320	Top2a	DNA topoisomerase 2-alpha OS=Mus musculus OX=10090 GN=Top2a PE=1 SV=2	5	5	Other	NA	34.8	25.4	42.6	46.5	49.7	65	28.4	29.5	32	26.6	1.0273	0.8962	1.52048	0.0445348	1.95734	0.0744275	0.988055	0.910543
P61358	Rpl27	60S ribosomal protein L27 OS=Mus musculus OX=10090 GN=Rpl27 PE=1 SV=2	28	5	Cytosol	NA	815.5	669.6	941.2	815.6	1329.5	972.8	469.9	457.4	242.6	241.3	3.06902	0.020584	3.6305	0.00959732	4.7578	0.0363923	1.91631	0.000802376
P62751	Rpl23a	60S ribosomal protein L23a OS=Mus musculus OX=10090 GN=Rpl23a PE=1 SV=1	19	6	Other	NA	692.1	634.3	845.9	643.8	918.5	1115.3	509.4	415.8	274	284.1	2.37664	0.00578199	2.66923	0.0440835	3.64415	0.0173686	1.65777	0.0599173
P14206	Rpsa	40S ribosomal protein SA OS=Mus musculus OX=10090 GN=Rpsa PE=1 SV=4	9	5	Cytosol;Nucleus	NA	213.2	239.9	295.3	296.8	342.4	371.5	132.1	141.9	92.7	69.5	2.79346	0.0144648	3.65043	0.00291174	4.40136	0.00451968	1.68927	0.0471829
P84099	Rpl19	60S ribosomal protein L19 OS=Mus musculus OX=10090 GN=Rpl19 PE=1 SV=1	9	3	Other	NA	323.5	327.1	434.6	379.1	544.5	501.1	242.4	225.6	143.9	152.3	2.19649	0.000664309	2.74713	0.0115616	3.53005	0.0034615	1.58001	0.011743
Q9CR57	Rpl14	60S ribosomal protein L14 OS=Mus musculus OX=10090 GN=Rpl14 PE=1 SV=3	11	3	Other	NA	315.4	277.1	403.4	324	493	444.1	212.5	200.3	133.6	112	2.41246	0.0156895	2.96173	0.0279513	3.81555	0.0059234	1.68078	0.0213121
P62900	Rpl31	60S ribosomal protein L31 OS=Mus musculus OX=10090 GN=Rpl31 PE=1 SV=1	24	6	Other	NA	1574.1	1889.5	1903.3	1748.5	2649.9	2217.5	943.9	979.8	818	731.8	2.23487	0.0279699	2.3563	0.00703032	3.14066	0.0172078	1.24126	0.0570811
Q99PT1	Arhgdia	Rho GDP-dissociation inhibitor 1 OS=Mus musculus OX=10090 GN=Arhgdia PE=1 SV=3	6	3	Cytosol;Nucleus	NA	188.9	192.3	254.8	259	297.7	331	131.6	143.3	78.2	64.2	2.67697	0.00362003	3.60815	0.00154522	4.41503	0.00547254	1.93048	0.0184385
P15864	H1-2	Histone H1.2 OS=Mus musculus OX=10090 GN=H1-2 PE=1 SV=2	111	4	Other	NA	10436.3	7168.8	12449.6	10106.1	17108.7	10342.3	5483	5672.2	3470.9	3651.1	2.47193	0.0851811	3.16705	0.0224158	3.85439	0.0952832	1.5663	0.0041706
P47757	Capzb	F-actin-capping protein subunit beta OS=Mus musculus OX=10090 GN=Capzb PE=1 SV=3	7	2	Other	NA	84.1	82.9	150.1	125.2	146.2	152.8	55.4	61.4	21.1	65	1.93961	0.206791	3.19744	0.0643642	3.47271	0.0408348	1.35656	0.560031
Q64523	H2ac20	Histone H2A type 2-C OS=Mus musculus OX=10090 GN=H2ac20 PE=1 SV=3	50	2	Other	NA	424.5	290.5	452.8	466.2	641.8	485.1	240.9	244.3	136.2	154.2	2.46212	0.0881884	3.1646	0.00127196	3.88051	0.0337644	1.6708	0.00872726
E9Q616	Ahnak	AHNAK nucleoprotein (desmoyokin) OS=Mus musculus OX=10090 GN=Ahnak PE=1 SV=1	23	10	Cytosol;Nucleus	NA	1391.1	1211.9	1571.4	1612.4	2001.9	1930.1	795.1	819.8	525.8	430.4	2.72223	0.0148592	3.32964	0.0021658	4.11211	0.00160604	1.68887	0.0216576
P27661	H2ax	Histone H2AX OS=Mus musculus OX=10090 GN=H2ax PE=1 SV=2	51	4	Nucleus	Organic-Cyclic-Compound	2852.3	2133.3	3497.2	2999.3	4503.5	3334.8	1772.2	1645.4	837.8	916.6	2.84177	0.0466319	3.70298	0.0111122	4.4678	0.0351275	1.94802	0.00796096
A0A1B0GQU8	Rpl18	60S ribosomal protein L18 OS=Mus musculus OX=10090 GN=Rpl18 PE=1 SV=1	22	3	Other	NA	1585.7	1866.2	2032	1706.4	2819	2169.2	1223	1101.3	868.7	909.7	1.94101	0.0275155	2.10211	0.0269079	2.80488	0.0387691	1.30696	0.0511332
Q9CPR4	Rpl17	60S ribosomal protein L17 OS=Mus musculus OX=10090 GN=Rpl17 PE=1 SV=3	17	4	Cytosol;Nucleus	Organic-Cyclic-Compound	1090.5	970.3	1537.6	1298.3	1592.4	1623	613.1	652.1	351.3	293.3	3.19702	0.00876447	4.39947	0.012392	4.98821	0.000650047	1.96277	0.0124472
S4R1N6	Rps18	40S ribosomal protein S18 OS=Mus musculus OX=10090 GN=Rps18 PE=3 SV=1	8	4	Other	NA	189.1	162.7	251.8	232.5	282.3	283.3	133.3	123.6	72.3	70.8	2.45842	0.0156767	3.38435	0.00320347	3.95248	1.82061e-05	1.79525	0.00735713
P63323	Rps12	40S ribosomal protein S12 OS=Mus musculus OX=10090 GN=Rps12 PE=1 SV=2	12	3	Cytosol	NA	64.4	53.2	84.8	87.8	98.9	98.7	45.9	46.8	23.9	23.8	2.46541	0.024727	3.61845	0.000577064	4.14256	2.22518e-06	1.9434	0.000404692
P43276	H1-5	Histone H1.5 OS=Mus musculus OX=10090 GN=H1-5 PE=1 SV=2	97	9	Other	NA	4021.3	2799.1	4842.7	3806.3	6393.5	3736.3	2031.2	2129.1	1330.2	1417.3	2.4824	0.0798198	3.14795	0.029683	3.68692	0.108915	1.51421	0.00849316
P60867	Rps20	40S ribosomal protein S20 OS=Mus musculus OX=10090 GN=Rps20 PE=1 SV=1	10	3	Cytosol	Organic-Cyclic-Compound	198.3	206.5	317.1	276.8	308.6	336.4	134	126.7	66.9	63.3	3.10906	0.00106189	4.56144	0.0075277	4.95392	0.00295195	2.0023	0.00386758
P62754	Rps6	40S ribosomal protein S6 OS=Mus musculus OX=10090 GN=Rps6 PE=1 SV=1	19	6	Cytosol;Nucleus;ER	Organic-Cyclic-Compound	388.1	373.4	543.4	471.7	588.8	564.9	245.4	242.9	120.1	137.4	2.95728	0.00202277	3.94214	0.0093457	4.48039	0.00108207	1.89631	0.00568695
E9QP00	Tra2a	Transformer-2 protein homolog alpha OS=Mus musculus OX=10090 GN=Tra2a PE=1 SV=1	9	3	Other	NA	99.1	34.5	118.1	143.4	120.8	149.5	70.4	65.4	53.8	20.9	1.78849	0.501854	3.50067	0.0459852	3.61847	0.0463818	1.81794	0.207764
P14148	Rpl7	60S ribosomal protein L7 OS=Mus musculus OX=10090 GN=Rpl7 PE=1 SV=2	34	10	Other	NA	969.6	889.1	1124.5	921.4	1418.6	1217.2	681.1	594.9	392.4	388.6	2.3799	0.00554547	2.61959	0.0248338	3.3749	0.0115898	1.6338	0.029066
A0A1B0GSF0	Rpl13a	60S ribosomal protein L13a OS=Mus musculus OX=10090 GN=Rpl13a PE=3 SV=1	9	2	Cytosol	Organic-Cyclic-Compound	58.8	59.1	83.8	73.7	88.8	96.9	45.6	45.2	23.9	19	2.74825	0.0042571	3.67133	0.00945962	4.32867	0.00436613	2.11655	0.0103707
P62911	Rpl32	60S ribosomal protein L32 OS=Mus musculus OX=10090 GN=Rpl32 PE=1 SV=2	36	7	Other	NA	1312.2	1846.5	1741.3	1462.2	2434.6	1881	1102.7	1055.1	906.2	892.8	1.75581	0.125969	1.78071	0.0373752	2.39889	0.0451643	1.19944	0.01847
Q62425	Ndufa4	Cytochrome c oxidase subunit NDUFA4 OS=Mus musculus OX=10090 GN=Ndufa4 PE=1 SV=2	9	4	Mitochondria	NA	91.9	104.6	149.6	126.1	154.8	151.4	69.8	62.9	39.3	33.2	2.71034	0.012665	3.80276	0.0139774	4.22345	0.000891773	1.83034	0.0226139
P43275	H1-1	Histone H1.1 OS=Mus musculus OX=10090 GN=H1-1 PE=1 SV=2	31	3	Nucleus;Surface	Carbohydrate-Derivative;Organic-Cyclic-Compound	369	301.6	451.9	382.3	558.7	423.8	221.7	217.8	125.7	118.3	2.74836	0.0243441	3.41885	0.0137739	4.02664	0.0318762	1.80123	0.00182569
P47963	Rpl13	60S ribosomal protein L13 OS=Mus musculus OX=10090 GN=Rpl13 PE=1 SV=3	37	8	Other	NA	1361.9	1840.9	1729.4	1556.9	2525.2	1706.1	909.7	992.7	681.7	763.5	2.21616	0.0686599	2.27394	0.0105822	2.92783	0.0773079	1.31636	0.0592519
P62281	Rps11	40S ribosomal protein S11 OS=Mus musculus OX=10090 GN=Rps11 PE=1 SV=3	16	6	Cytosol	Organic-Cyclic-Compound	302.9	264.6	412.1	361.5	403.8	445.5	184.2	178.1	92.7	87	3.15804	0.00982335	4.30495	0.007271	4.72621	0.0039275	2.01614	0.00208388
A0A1B0GRR8	Snrnp70	U1 small nuclear ribonucleoprotein 70 kDa (Fragment) OS=Mus musculus OX=10090 GN=Snrnp70 PE=1 SV=1	9	6	Other	NA	110.5	94.9	153.3	148.1	182.3	169.9	108.7	91.1	51.1	59	1.86558	0.0320572	2.73751	0.00243535	3.19891	0.00366785	1.81471	0.0432744
Q6ZWZ4	Rpl36	60S ribosomal protein L36 OS=Mus musculus OX=10090 GN=Rpl36 PE=1 SV=1	21	4	Other	NA	861.8	993.4	1123.1	973.4	1446.5	1110.7	631.6	571.5	471.1	481.3	1.94792	0.0207143	2.20128	0.0167685	2.68501	0.0411394	1.26323	0.0543499
Q921R2	Rps13	40S ribosomal protein S13 OS=Mus musculus OX=10090 GN=Rps13 PE=1 SV=1	19	6	Cytosol;Nucleus	Organic-Cyclic-Compound	418.2	333	580.6	480.9	603	551.2	277.5	241.3	144.9	133	2.70313	0.0314848	3.81972	0.0160253	4.15329	0.00365849	1.86686	0.0241196
P97452	Bop1	Ribosome biogenesis protein BOP1 OS=Mus musculus OX=10090 GN=Bop1 PE=1 SV=1	6	4	Other	NA	79.3	54.2	123.4	138.1	121	133.6	62.6	56.7	45.7	20.5	2.01662	0.199002	3.95015	0.0215945	3.84592	0.0216407	1.80211	0.176651
P62806	H4c1	Histone H4 OS=Mus musculus OX=10090 GN=H4c1 PE=1 SV=2	82	7	Other	NA	5792.8	4602.3	6788.8	5980	8224.9	6743	3627.8	3538.5	1931.9	2047.6	2.61216	0.0330457	3.20864	0.00853073	3.76125	0.0178108	1.8008	0.00209674
P41105	Rpl28	60S ribosomal protein L28 OS=Mus musculus OX=10090 GN=Rpl28 PE=1 SV=2	21	7	Other	NA	625.6	704.7	796.1	704.3	971.6	839.7	423.1	421.9	304.7	320.6	2.12746	0.0128454	2.39949	0.0111455	2.89669	0.012317	1.35135	0.0052262
A0A1L1SQA8	Rps25	40S ribosomal protein S25 OS=Mus musculus OX=10090 GN=Rps25 PE=1 SV=1	14	3	Other	NA	168.1	167.5	240.5	211.1	248.7	266.6	141.4	125	68.1	74.1	2.36006	0.000970685	3.17581	0.00927472	3.62377	0.00255056	1.87342	0.0192021
P62242	Rps8	40S ribosomal protein S8 OS=Mus musculus OX=10090 GN=Rps8 PE=1 SV=2	46	6	Cytosol;ER	NA	1906.8	1676.3	2736.8	2464.4	2582.6	2935.4	1269.1	1276.2	634.5	540.4	3.04971	0.0105198	4.42693	0.0050844	4.69657	0.00699406	2.1664	0.00470841
P61255	Rpl26	60S ribosomal protein L26 OS=Mus musculus OX=10090 GN=Rpl26 PE=1 SV=1	9	4	Other	NA	98.4	89.1	107.3	108	145	101.5	56.6	47.2	35.8	33.3	2.71346	0.00655058	3.11577	0.000315181	3.56729	0.0553636	1.50217	0.0703797
P62264	Rps14	40S ribosomal protein S14 OS=Mus musculus OX=10090 GN=Rps14 PE=1 SV=3	17	3	Other	NA	517.9	475.9	745	607	744.2	738	370.2	337.5	193.5	181.5	2.65013	0.00494591	3.60533	0.0195155	3.95253	0.000148789	1.8872	0.0107842
Q8R1B4	Eif3c	Eukaryotic translation initiation factor 3 subunit C OS=Mus musculus OX=10090 GN=Eif3c PE=1 SV=1	9	6	Other	NA	82.4	64.1	119.5	114	101.2	137.1	67.3	44.5	37.2	23.5	2.41351	0.0642239	3.84679	0.00721982	3.92586	0.0437611	1.84185	0.194678
A0A140T8T4	Rpl9-ps6	60S ribosomal protein L9 OS=Mus musculus OX=10090 GN=Rpl9-ps6 PE=3 SV=1	5	2	Other	NA	97.8	102.6	148.3	119.2	133.2	161.4	69.9	71.1	37.9	36.9	2.67914	0.00152042	3.5762	0.0220782	3.9385	0.0160846	1.88503	0.000556303
Q6IFX2	Krt42	Keratin, type I cytoskeletal 42 OS=Mus musculus OX=10090 GN=Krt42 PE=1 SV=1	9	2	Other	NA	19.7	36.2	14.7	14.7	42.5	12.9	8.9	20.7	14.4	13.4	2.01079	0.23125	1.05755	0.250731	1.99281	0.449767	1.06475	0.893137
P27659	Rpl3	60S ribosomal protein L3 OS=Mus musculus OX=10090 GN=Rpl3 PE=1 SV=3	16	8	Cytosol;Nucleus	Organic-Cyclic-Compound	448.6	387.5	530.2	532.5	595.8	544.9	228.8	242.8	121.8	116.9	3.50272	0.0103644	4.45203	4.31504e-05	4.7788	0.00319846	1.9757	0.00403154
P62889	Rpl30	60S ribosomal protein L30 OS=Mus musculus OX=10090 GN=Rpl30 PE=1 SV=2	7	3	Cytosol;Nucleus	Organic-Cyclic-Compound	104.3	81.9	136.5	122.5	136.1	139.4	60.8	67.6	28.9	31.2	3.09817	0.0304391	4.30948	0.00504956	4.58403	0.000348546	2.13644	0.0108666
Q8K019	Bclaf1	Bcl-2-associated transcription factor 1 OS=Mus musculus OX=10090 GN=Bclaf1 PE=1 SV=2	32	12	Other	NA	1105.1	647.8	1349.3	1500.8	1461.9	1532.8	873.1	809.6	682.8	365.4	1.6723	0.333029	2.71904	0.0360495	2.85699	0.0267988	1.60532	0.189027
Q7TNV0	Dek	Protein DEK OS=Mus musculus OX=10090 GN=Dek PE=1 SV=1	21	7	Other	NA	1032.5	387.6	1405.8	1438.6	998.9	1597.4	725.8	469.6	646.2	133.6	1.82111	0.518353	3.6476	0.056684	3.32944	0.147624	1.53296	0.543687
P47911	Rpl6	60S ribosomal protein L6 OS=Mus musculus OX=10090 GN=Rpl6 PE=1 SV=3	38	10	Other	NA	2245.6	1861.9	2635.7	2279.1	3005.7	2444.5	1259.3	1220.3	842.3	776.2	2.53784	0.023607	3.03664	0.01189	3.36744	0.0210641	1.53204	0.0078503
P48962	Slc25a4	ADP/ATP translocase 1 OS=Mus musculus OX=10090 GN=Slc25a4 PE=1 SV=4	172	5	Mitochondria	NA	520.7	572.2	707.9	739.9	867.3	665.5	318.7	383.6	180	157.7	3.2363	0.00547701	4.28724	0.00123221	4.53894	0.0276684	2.07966	0.0336482
P14115	Rpl27a	60S ribosomal protein L27a OS=Mus musculus OX=10090 GN=Rpl27a PE=1 SV=5	10	3	Other	NA	125.9	102.1	189.6	157.5	173.6	172.5	93.4	79.9	55.6	51.9	2.12093	0.0377078	3.22884	0.0177057	3.21953	0.000261622	1.61209	0.0423981
E9PUX0	Mtdh	Protein LYRIC OS=Mus musculus OX=10090 GN=Mtdh PE=1 SV=1	3	2	Other	NA	15.1	20.4	23.5	17.8	27.8	18.6	9.2	14.9	9	4.9	2.55396	0.0842524	2.97122	0.0598337	3.33813	0.0841072	1.73381	0.283465
P62830	Rpl23	60S ribosomal protein L23 OS=Mus musculus OX=10090 GN=Rpl23 PE=1 SV=1	10	4	Other	NA	276.8	242.5	407.9	349.8	353.3	391.7	175.1	169.8	100.3	92.7	2.69067	0.0113945	3.92591	0.0105959	3.8601	0.00499126	1.78705	0.00370006
A0A140LIS5	Arglu1	Arginine and glutamate-rich protein 1 (Fragment) OS=Mus musculus OX=10090 GN=Arglu1 PE=1 SV=1	4	2	Other	NA	42.8	28.8	72.3	57	56.4	73.7	45.8	36.6	25.5	14.3	1.79899	0.218114	3.24874	0.0420715	3.26884	0.0483421	2.07035	0.0988883
Q9CQM8	Rpl21	60S ribosomal protein L21 OS=Mus musculus OX=10090 GN=Rpl21 PE=1 SV=1	10	3	Other	NA	117.8	90.8	154.6	118.7	151.6	137.5	77.9	72.7	48.3	41.2	2.33073	0.0507965	3.05363	0.0374309	3.23017	0.00619741	1.68268	0.0201222
Q3U0V1	Khsrp	Far upstream element-binding protein 2 OS=Mus musculus OX=10090 GN=Khsrp PE=1 SV=2	10	5	Other	NA	139.3	111.2	216.3	200.4	201.6	213.8	119.8	123.6	59.5	46.2	2.36991	0.0431355	3.94229	0.00441329	3.92999	0.00337886	2.30274	0.00994035
E9Q8F0	Rbm39	RNA-binding protein 39 OS=Mus musculus OX=10090 GN=Rbm39 PE=1 SV=1	9	5	Other	NA	148.6	89.2	201.4	217.5	188.9	217.6	133.7	111.6	98.3	48.1	1.62432	0.360867	2.86134	0.0354496	2.77664	0.046039	1.67555	0.213147
Q8BL97	Srsf7	Serine/arginine-rich splicing factor 7 OS=Mus musculus OX=10090 GN=Srsf7 PE=1 SV=1	37	5	Other	NA	1013.4	573.3	1188.6	1455.4	1153.5	1412.6	739.8	725.9	668	255.1	1.71888	0.386164	2.86426	0.0728042	2.77987	0.0778808	1.5878	0.3195
P14131	Rps16	40S ribosomal protein S16 OS=Mus musculus OX=10090 GN=Rps16 PE=1 SV=4	12	5	Cytosol	Organic-Cyclic-Compound	260.9	221.7	385.5	299	324	344.7	158	161.3	77.2	73.4	3.20452	0.0137818	4.54515	0.0253056	4.44024	0.00164602	2.12019	0.000888844
Q61753	Phgdh	D-3-phosphoglycerate dehydrogenase OS=Mus musculus OX=10090 GN=Phgdh PE=1 SV=3	9	5	Other	Organic-Cyclic-Compound	139	167.2	238.9	220.6	195.6	249.5	112.9	116.2	61.1	52.6	2.69305	0.0226189	4.04134	0.00338753	3.91469	0.0260558	2.01495	0.00618521
D3Z712	Rps15a	40S ribosomal protein S15a (Fragment) OS=Mus musculus OX=10090 GN=Rps15a PE=1 SV=2	15	5	Other	NA	207.3	162.8	242	224.7	227.9	248	114.8	123.5	75.9	71.9	2.50406	0.038102	3.15765	0.00308594	3.21989	0.00387895	1.61231	0.0110105
G3UYV7	Rps28	40S ribosomal protein S28 (Fragment) OS=Mus musculus OX=10090 GN=Rps28 PE=1 SV=1	4	2	Other	NA	20	21.9	30.6	20.5	29.4	26.5	14.9	18.6	10.6	9.5	2.08458	0.00999051	2.54229	0.0927136	2.78109	0.00742254	1.66667	0.0738999
Q9CZM2	Rpl15	60S ribosomal protein L15 OS=Mus musculus OX=10090 GN=Rpl15 PE=1 SV=4	23	6	Other	NA	1102	1045.7	1058.3	1046.4	1285	1142.9	671.7	613.6	538	541.9	1.9888	0.00278164	1.94898	0.000149288	2.24826	0.0109386	1.1902	0.0718208
A0A286YDA2	Nolc1	Nucleolar and coiled-body phosphoprotein 1 OS=Mus musculus OX=10090 GN=Nolc1 PE=1 SV=1	69	23	Other	NA	1656.5	660.4	2048.5	1928	1924.9	1944.4	1413.9	1164.7	897.3	318.2	1.90613	0.439999	3.27149	0.0429608	3.1833	0.0445131	2.12143	0.163121
G5E8I8	Cherp	Calcium homeostasis endoplasmic reticulum protein OS=Mus musculus OX=10090 GN=Cherp PE=1 SV=2	6	3	Cytosol;ER	Organic-Cyclic-Compound	407.1	185.9	666.5	579	432.7	661.9	392.7	284.2	224.8	76.9	1.96553	0.387873	4.12827	0.0315898	3.62811	0.100778	2.24362	0.177455
O55142	Rpl35a	60S ribosomal protein L35a OS=Mus musculus OX=10090 GN=Rpl35a PE=1 SV=2	20	3	Cytosol;Mitochondria	NA	722.7	599.3	937.2	826.6	849.2	823.8	409.8	407.3	212.9	224.3	3.02379	0.0190579	4.03431	0.00695141	3.82662	0.000507157	1.86894	0.000942445
Q569Z6	Thrap3	Thyroid hormone receptor-associated protein 3 OS=Mus musculus OX=10090 GN=Thrap3 PE=1 SV=1	72	12	Other	NA	1781.9	829.2	2194.3	2451.5	1874.2	2349.3	1339.2	1282.1	805.3	381.3	2.20049	0.305248	3.91522	0.0199395	3.55933	0.0412646	2.20908	0.0785842
Q921H8	Acaa1a	3-ketoacyl-CoA thiolase A, peroxisomal OS=Mus musculus OX=10090 GN=Acaa1a PE=1 SV=1	18	7	Other	NA	250.2	265	388.6	335.5	394.6	335.7	219.5	256.1	120.7	123.5	2.10975	0.00307504	2.96519	0.0120555	2.99058	0.014398	1.94758	0.0242518
Q9D1R9	Rpl34	60S ribosomal protein L34 OS=Mus musculus OX=10090 GN=Rpl34 PE=1 SV=2	16	4	Other	NA	1010.9	872.1	1191.6	975.5	1211.8	1024.8	627.2	580.4	434.4	359.1	2.37303	0.0203674	2.73106	0.0266514	2.81865	0.018961	1.52187	0.0429097
H7BX95	Srsf1	Serine/arginine-rich splicing factor 1 OS=Mus musculus OX=10090 GN=Srsf1 PE=1 SV=1	92	12	Other	NA	2729.3	1356	3952.6	4184.4	2734.9	4197.4	2105.1	1977.4	1563.3	652.9	1.84338	0.374288	3.6716	0.0242633	3.12801	0.111546	1.84212	0.179468
A2AWT7	Ubtf	Nucleolar transcription factor 1 OS=Mus musculus OX=10090 GN=Ubtf PE=1 SV=1	21	11	Nucleus	Organic-Cyclic-Compound	241.2	81	308.2	247.3	174	322.6	189.2	114.3	89.1	47.1	2.36564	0.378104	4.07856	0.0297467	3.64611	0.144761	2.22834	0.190732
Q08943	Ssrp1	FACT complex subunit SSRP1 OS=Mus musculus OX=10090 GN=Ssrp1 PE=1 SV=2	25	10	Other	NA	329.7	129.2	460.2	502	232.3	557.4	268.9	200.6	192.7	59	1.8232	0.48051	3.8228	0.0367429	3.13747	0.265542	1.86532	0.283948
P09405	Ncl	Nucleolin OS=Mus musculus OX=10090 GN=Ncl PE=1 SV=2	377	48	Other	NA	27064.5	4956.1	29231.2	36971.5	18231.8	32493.8	14449.5	9212.7	13712.6	1966.9	2.0422	0.580931	4.22225	0.0695308	3.23515	0.198297	1.50912	0.59809
A0A140LHR3	Spcs2	Microsomal signal peptidase 25 kDa subunit OS=Mus musculus OX=10090 GN=Spcs2 PE=1 SV=1	5	3	Other	NA	41.4	43.5	51.1	40.1	48.6	42.7	23.1	21.3	13.1	12.1	3.36905	0.00151447	3.61905	0.0268831	3.62302	0.00809659	1.7619	0.011307
O35326	Srsf5	Serine/arginine-rich splicing factor 5 OS=Mus musculus OX=10090 GN=Srsf5 PE=1 SV=2	31	5	Other	NA	312.8	142.9	378	424.2	244.4	426.3	195	167.9	163.2	51.7	2.12052	0.357767	3.7329	0.039732	3.12099	0.166148	1.68869	0.326139
Q8BTI8	Srrm2	Serine/arginine repetitive matrix protein 2 OS=Mus musculus OX=10090 GN=Srrm2 PE=1 SV=3	36	9	Other	NA	1594	1042.3	2030	1757	1847.4	1920.5	1465.2	1256.2	906	616	1.73213	0.215711	2.48817	0.0295565	2.47562	0.0172743	1.78804	0.0785078
F8WJG3	Tra2b	Transformer-2 protein homolog beta OS=Mus musculus OX=10090 GN=Tra2b PE=1 SV=1	33	4	Other	NA	1801.6	953.8	2318.8	2508.5	1772.3	2454.9	1437.7	1294.2	1089.3	489.5	1.74525	0.374771	3.05758	0.0355159	2.67748	0.100319	1.73036	0.20245
P62267	Rps23	40S ribosomal protein S23 OS=Mus musculus OX=10090 GN=Rps23 PE=1 SV=3	17	3	Cytosol;ER	NA	219.4	175	332	223.9	247.7	242.4	132.7	117.3	63	54.4	3.35945	0.0256358	4.73509	0.0560642	4.17462	0.000733865	2.12947	0.0172384
Q3TFP0	Srsf10	Serine/arginine-rich-splicing factor 10 OS=Mus musculus OX=10090 GN=Srsf10 PE=1 SV=1	18	6	Other	NA	306.3	180.7	413.2	444.7	342.2	396.8	242.9	230.5	189.4	114.1	1.60461	0.336828	2.82669	0.0209958	2.43493	0.0427132	1.5598	0.155903
Q9QUR6	Prep	Prolyl endopeptidase OS=Mus musculus OX=10090 GN=Prep PE=1 SV=1	3	2	Other	NA	14.9	16.9	24.3	21.9	21.4	25.2	17.4	19.3	10.3	7.8	1.75691	0.0505095	2.55249	0.0148716	2.57459	0.0245387	2.02762	0.0273371
Q542V3	Srsf4	Serine/arginine-rich-splicing factor 4 OS=Mus musculus OX=10090 GN=Srsf4 PE=1 SV=1	38	4	Other	NA	136.2	87.3	208.5	173.8	149.3	189.4	125.7	105	76	31.1	2.08683	0.221634	3.56956	0.0399852	3.16246	0.0614062	2.15406	0.12962
Q99M28	Rnps1	RNA-binding protein with serine-rich domain 1 OS=Mus musculus OX=10090 GN=Rnps1 PE=1 SV=1	8	3	Other	NA	257.5	143.8	340.5	294.3	278.4	293.8	216.3	193.4	156.7	99.2	1.56819	0.372021	2.48066	0.0358703	2.23603	0.0336409	1.60102	0.13089
Q3TWW8	Srsf6	Serine/arginine-rich splicing factor 6 OS=Mus musculus OX=10090 GN=Srsf6 PE=1 SV=1	72	10	Other	NA	3794.2	1810	5272.6	5052.8	3076.4	5386.5	3103	2521.9	2079.6	933.9	1.8597	0.375528	3.42638	0.0245228	2.80833	0.16892	1.86657	0.179114
Q6NV83	U2surp	U2 snRNP-associated SURP motif-containing protein OS=Mus musculus OX=10090 GN=U2surp PE=1 SV=3	8	5	Other	NA	162.1	95	225.7	191.5	157.1	192.7	130	97.7	93.5	127.2	1.16493	0.675738	1.89035	0.0548395	1.58496	0.11899	1.03172	0.894554
Q91WS0	Cisd1	CDGSH iron-sulfur domain-containing protein 1 OS=Mus musculus OX=10090 GN=Cisd1 PE=1 SV=1	5	2	Mitochondria	NA	294	333.5	316.7	407.5	344.5	307.8	147.7	184	78.7	80.4	3.94406	0.00704941	4.55185	0.0248676	4.09994	0.00550326	2.08485	0.0415831
E9PUK6	Srrm1	Serine/arginine repetitive matrix protein 1 OS=Mus musculus OX=10090 GN=Srrm1 PE=1 SV=1	25	7	Other	NA	1093.6	633.7	1383.9	1161	1019.5	1291.1	971.3	774.9	583.6	347.9	1.85432	0.263471	2.73205	0.0381315	2.48052	0.0617627	1.87461	0.117367
G3X8R0	Reep5	Receptor expression-enhancing protein OS=Mus musculus OX=10090 GN=Reep5 PE=1 SV=1	9	4	Other	NA	40.7	47	44.4	48.5	42.4	42.3	21.7	19.7	18.8	12.2	2.82903	0.0249308	2.99677	0.0153929	2.73226	0.0147751	1.33548	0.270566
O35459	Ech1	Delta(3,5)-Delta(2,4)-dienoyl-CoA isomerase, mitochondrial OS=Mus musculus OX=10090 GN=Ech1 PE=1 SV=1	13	7	Other	NA	154.4	369.7	177.6	296.4	313	147.9	67.2	149	15.3	13.7	18.0724	0.148197	16.3448	0.0644672	15.8931	0.120326	7.45517	0.149367
P84104	Srsf3	Serine/arginine-rich splicing factor 3 OS=Mus musculus OX=10090 GN=Srsf3 PE=1 SV=1	31	4	Other	NA	1389.8	559.4	1599.1	1844.2	1057.5	1705.8	1049.8	845.5	889.4	266.6	1.68616	0.524617	2.97863	0.075991	2.3904	0.215695	1.63953	0.376468
Q99KQ4	Nampt	Nicotinamide phosphoribosyltransferase OS=Mus musculus OX=10090 GN=Nampt PE=1 SV=1	2	2	Other	NA	26	23.3	34.1	32.7	29.3	33.5	26.8	24.2	19	18	1.33243	0.050667	1.80541	0.00331661	1.6973	0.0268792	1.37838	0.0373857
K3W4Q8	Bsg	Basigin OS=Mus musculus OX=10090 GN=Bsg PE=1 SV=1	4	3	Other	NA	278.1	167.5	157.9	169.6	199.2	157.7	79.6	102.8	63.1	52	3.87142	0.0969453	2.84535	0.00571604	3.10078	0.0301441	1.58471	0.120257
Q569Z5	Ddx46	Probable ATP-dependent RNA helicase DDX46 OS=Mus musculus OX=10090 GN=Ddx46 PE=1 SV=2	2	2	Other	NA	27.6	23.5	39.6	34.8	23.2	39.1	24	17.4	13.8	9.8	2.16525	0.0407515	3.15254	0.0147932	2.63983	0.142181	1.75424	0.147495
O08784	Tcof1	Treacle protein OS=Mus musculus OX=10090 GN=Tcof1 PE=1 SV=1	82	23	Other	NA	2461.2	755	2586.1	2838	1580.4	2822.9	1826.7	1391.1	1131.3	396.4	2.10526	0.459342	3.5505	0.0375297	2.88231	0.184595	2.1063	0.186482
A0A2I3BPG9	Rpl36a-ps1	Ribosomal protein L36A, pseudogene 1 OS=Mus musculus OX=10090 GN=Rpl36a-ps1 PE=3 SV=1	11	3	Other	NA	115.4	105.5	146.1	129.9	116.6	104.4	51.2	53.3	29.1	27.8	3.88225	0.00368639	4.85062	0.00545716	3.88401	0.00554349	1.83656	0.00268143
P04104	Krt1	Keratin, type II cytoskeletal 1 OS=Mus musculus OX=10090 GN=Krt1 PE=1 SV=4	25	3	Other	NA	360.1	3415.6	374.6	390.5	1311.7	597.9	245.4	475.3	564.2	481.9	3.60931	0.46608	0.731383	0.0786301	1.82545	0.352452	0.68894	0.31421
Q99MN9	Pccb	Propionyl-CoA carboxylase beta chain, mitochondrial OS=Mus musculus OX=10090 GN=Pccb PE=1 SV=2	95	21	Other	NA	4774.9	5038.9	6709.7	4861.8	6535.1	5152.3	5580.3	5326.8	4287.5	3512.8	1.25813	0.133037	1.48347	0.200538	1.49833	0.133718	1.39829	0.0624567
Q922U2	Krt5	Keratin, type II cytoskeletal 5 OS=Mus musculus OX=10090 GN=Krt5 PE=1 SV=1	31	3	Other	NA	603.8	5084.6	596.2	671.7	2074.7	890.8	390	848.9	872.6	759.1	3.48618	0.460961	0.777042	0.116395	1.81743	0.378654	0.759269	0.493418
P08730	Krt13	Keratin, type I cytoskeletal 13 OS=Mus musculus OX=10090 GN=Krt13 PE=1 SV=2	27	2	Other	NA	372.2	3738.2	317	365.4	1455.3	515.9	202	454.5	603.2	430	3.97832	0.457623	0.660472	0.190385	1.90786	0.429657	0.635405	0.343664
P00405	Mtco2	Cytochrome c oxidase subunit 2 OS=Mus musculus OX=10090 GN=Mtco2 PE=1 SV=1	7	3	Other	NA	491	546	764.2	601.9	615.3	516	392.8	356	173.4	173.5	2.98933	0.006292	3.93802	0.0244327	3.26117	0.0156507	2.15855	0.00828023
Q5SWU9	Acaca	Acetyl-CoA carboxylase 1 OS=Mus musculus OX=10090 GN=Acaca PE=1 SV=1	255	66	Other	NA	6844.6	6489.2	9442.9	6888.4	6658.6	8637.8	9818.7	6074.3	7375.9	6353.5	0.971186	0.749787	1.18951	0.444153	1.11413	0.554653	1.15759	0.633303
Q9ESX4	Zcchc17	Nucleolar protein of 40 kDa OS=Mus musculus OX=10090 GN=Zcchc17 PE=1 SV=1	7	3	Other	NA	324.6	122.1	361.5	279.4	194.1	312.6	249.5	179.1	184.1	101	1.56682	0.537223	2.24798	0.0930009	1.77727	0.265412	1.50333	0.318332
P11031	Sub1	Activated RNA polymerase II transcriptional coactivator p15 OS=Mus musculus OX=10090 GN=Sub1 PE=1 SV=3	18	5	Nucleus	Organic-Cyclic-Compound	484.6	105.2	715.6	804.4	232	647.3	316.6	205.6	269.6	45	1.87476	0.596216	4.83153	0.0378789	2.79498	0.354249	1.65989	0.494455
Q3TTY5	Krt2	Keratin, type II cytoskeletal 2 epidermal OS=Mus musculus OX=10090 GN=Krt2 PE=1 SV=1	33	4	Other	NA	328.2	3148.1	331.3	383.5	1042	536.4	318.9	392.9	506.5	375.7	3.94049	0.455137	0.810247	0.356581	1.78916	0.314072	0.806847	0.374465
Q9DAV9	Tmem38b	Trimeric intracellular cation channel type B OS=Mus musculus OX=10090 GN=Tmem38b PE=1 SV=1	11	5	ER	NA	160.4	163.2	191.2	186.8	142.5	128.2	72.1	80.6	47.6	33.2	4.00495	0.00363057	4.67822	0.00255696	3.35025	0.0112286	1.88985	0.0500606
Q99MR8	Mccc1	Methylcrotonoyl-CoA carboxylase subunit alpha, mitochondrial OS=Mus musculus OX=10090 GN=Mccc1 PE=1 SV=2	358	38	Other	NA	17559.5	16060.9	24958.7	17457.6	18465.5	17699.8	21046.4	17455.8	16295.1	13615.5	1.12403	0.350404	1.4181	0.256989	1.20911	0.153954	1.28724	0.195185
Q91ZA3	Pcca	Propionyl-CoA carboxylase alpha chain, mitochondrial OS=Mus musculus OX=10090 GN=Pcca PE=1 SV=2	582	45	Other	NA	31743.8	29033.1	42297.4	30240.5	31617.1	31124.4	36920.3	30981.9	28830.6	23734.5	1.15622	0.290794	1.37996	0.266573	1.1936	0.185197	1.29177	0.189065
Q62093	Srsf2	Serine/arginine-rich splicing factor 2 OS=Mus musculus OX=10090 GN=Srsf2 PE=1 SV=4	15	2	Other	NA	138.9	89.8	212.9	192.4	108.3	164	137	115.9	89.3	46.9	1.67915	0.290001	2.97577	0.0292902	1.99927	0.191308	1.85683	0.132691
A2A513	Krt10	Keratin, type I cytoskeletal 10 OS=Mus musculus OX=10090 GN=Krt10 PE=1 SV=1	60	5	Other	NA	681.2	10329.3	621.1	738.7	2996.5	1111.7	406	621.7	1174.1	864.6	5.40075	0.450787	0.666994	0.176801	2.01511	0.391832	0.504096	0.115589
G5E8R3	Pcx	Pyruvate carboxylase OS=Mus musculus OX=10090 GN=Pcx PE=1 SV=1	299	51	Other	NA	11630.3	10848.5	17727.4	11629.1	12214.5	11595.9	14683.1	12029.5	10434.4	8741.6	1.17224	0.218522	1.5309	0.248978	1.24168	0.123776	1.39302	0.138968
P02088	Hbb-b1	Hemoglobin subunit beta-1 OS=Mus musculus OX=10090 GN=Hbb-b1 PE=1 SV=2	9	2	Other	NA	108.2	98.8	153.7	131.7	85	69.3	77.6	69.7	55	45.3	2.06381	0.0156504	2.84546	0.0164573	1.53838	0.0996448	1.46859	0.0641089
C8YIX4	P2rx7	P2X purinoceptor OS=Mus musculus OX=10090 GN=P2rx7 PE=1 SV=1	11	5	Other	NA	56.4	97	69.4	106.6	39.2	22.1	21.9	21.3	13.7	11.5	6.0873	0.0875766	6.98413	0.0559869	2.43254	0.17131	1.71429	0.0156731
