# Supplementary material for: Chemoproteomic mapping of human milk oligosaccharide (HMO) interactions in cells
Source: RSC Chem Biol. 2022 Oct 18;3(12):1369–74. doi: 10.1039/d2cb00176d (PMC9709932; doi:10.1039/d2cb00176d)
Supplement: CB-003-D2CB00176D-s002 [file CB-003-D2CB00176D-s002.zip › AppendixTable2.xlsx]

## Sheet: Sheet1
Accession	Gene	Description	#_PSMs	#_Unique_Peptides	3+0mM-3'SL_Rep1	3+0mM-3'SL_Rep2	3+1mM-3'SL_Rep1	3+1mM-3'SL_Rep2	3+5mM-3'SL_Rep1	3+5mM-3'SL_Rep2	3+10mM-3'SL_Rep1	3+10mM-3'SL_Rep2	5_Rep1	5_Rep2	3+0mM-3'SL/5_FC	3+0mM-3'SL/5_pvalue	3+1mM-3'SL/3+0mM-3'SL_FC	3+1mM-3'SL/3+0mM-3'SL_pvalue	3+5mM-3'SL/3+0mM-3'SL_FC	3+5mM-3'SL/3+0mM-3'SL_pvalue	3+10mM-3'SL/3+0mM-3'SL_FC	3+10mM-3'SL/3+0mM-3'SL_pvalue
O35114	Scarb2	Lysosome membrane protein 2 OS=Mus musculus OX=10090 GN=Scarb2 PE=1 SV=3	6	3	128.8	97.5	69.9	81.6	22.9	10.1	21.6	7.4	1	1	113.15	0.0189219	0.669465	0.154584	0.145824	0.0292675	0.128148	0.029032
O88531	Ppt1	Palmitoyl-protein thioesterase 1 OS=Mus musculus OX=10090 GN=Ppt1 PE=1 SV=2	126	14	23582.7	21889.7	15684.5	21023.5	6842.1	2801.3	8059.9	3331.1	242.6	245.8	93.1048	0.00141344	0.807259	0.258098	0.212071	0.0146249	0.250504	0.0210363
Q62087	Pon3	Serum paraoxonase/lactonase 3 OS=Mus musculus OX=10090 GN=Pon3 PE=1 SV=2	10	5	120.5	92	71.2	107	38.6	22.3	32.1	16.5	1	2.2	66.4062	0.0180726	0.838588	0.531684	0.286588	0.0438412	0.228706	0.0371215
P10605	Ctsb	Cathepsin B OS=Mus musculus OX=10090 GN=Ctsb PE=1 SV=2	98	10	6743.2	6592.4	4182.5	5191.4	1849.9	793.9	1855.2	876.9	129.4	126.5	52.1125	0.000132948	0.702923	0.0603615	0.198251	0.00980771	0.204873	0.00860225
Q8VCH6	Dhcr24	Delta(24)-sterol reductase OS=Mus musculus OX=10090 GN=Dhcr24 PE=1 SV=1	6	3	117.2	81.3	66.6	89.1	36.9	23.5	35	15.6	3.3	1	46.1628	0.032643	0.784383	0.418746	0.304282	0.0691066	0.254912	0.0684054
Q920A5	Scpep1	Retinoid-inducible serine carboxypeptidase OS=Mus musculus OX=10090 GN=Scpep1 PE=1 SV=2	102	13	11881.7	8925.7	8209.8	9848.6	3636.2	1777.2	4556.5	1926.8	205.5	251.8	45.5005	0.0204594	0.867884	0.501451	0.260167	0.047797	0.311586	0.0685398
P45952	Acadm	Medium-chain specific acyl-CoA dehydrogenase, mitochondrial OS=Mus musculus OX=10090 GN=Acadm PE=1 SV=1	281	24	34891.3	35851.3	26942.1	30249.7	20999.1	12256.1	29329.3	13356.1	751.6	807.4	45.3769	0.000193141	0.808449	0.0589446	0.470087	0.0508845	0.60339	0.221634
O89023	Tpp1	Tripeptidyl-peptidase 1 OS=Mus musculus OX=10090 GN=Tpp1 PE=1 SV=2	12	5	945.4	824.3	668.5	888.7	276.8	140.7	367.7	145.2	17	24.2	42.9539	0.00488976	0.879923	0.486815	0.235916	0.0176715	0.289823	0.0383073
Q9CQF9	Pcyox1	Prenylcysteine oxidase OS=Mus musculus OX=10090 GN=Pcyox1 PE=1 SV=1	9	4	278.6	232.1	140.8	205.8	80.1	30.8	53.1	32.2	6	6.4	41.1855	0.00859662	0.678676	0.17644	0.217153	0.0275514	0.167026	0.01406
P18242	Ctsd	Cathepsin D OS=Mus musculus OX=10090 GN=Ctsd PE=1 SV=1	391	16	46374	42687.4	36115.1	38774.9	20666.6	14616.4	26596.1	14337.8	1115.2	1074.2	40.6785	0.00179628	0.840881	0.0893283	0.396165	0.016917	0.459614	0.0640233
E9QN37	Mpeg1	Macrophage-expressed gene 1 protein OS=Mus musculus OX=10090 GN=Mpeg1 PE=1 SV=1	23	7	3965.7	2709.9	2211	2835.4	1078.6	344.7	844.6	365.5	89.8	90.4	37.0455	0.0354059	0.755947	0.365263	0.213209	0.0688632	0.181272	0.0554916
O70252	Hmox2	Heme oxygenase 2 OS=Mus musculus OX=10090 GN=Hmox2 PE=1 SV=1	11	6	107.4	91.7	67.8	76.8	39.6	14.6	38.2	16.9	2.2	3.9	32.6393	0.00662845	0.726268	0.094833	0.272225	0.0390898	0.276745	0.032147
K3W4L3	Psap	Prosaposin OS=Mus musculus OX=10090 GN=Psap PE=1 SV=1	32	4	2744.6	1821.2	1491.5	1878.6	667.6	233.1	729.5	302.8	70.6	79.2	30.4793	0.041054	0.738118	0.354827	0.197271	0.06954	0.226094	0.0738156
P54071	Idh2	Isocitrate dehydrogenase [NADP], mitochondrial OS=Mus musculus OX=10090 GN=Idh2 PE=1 SV=3	198	29	34419.6	34415.9	23836.8	29390.7	11735.4	5277	12131.4	5725.2	1186.3	1099.1	30.1197	1.71995e-06	0.773257	0.10673	0.247146	0.0151784	0.25941	0.0154269
Q9JHF5	Tcirg1	V-type proton ATPase subunit a OS=Mus musculus OX=10090 GN=Tcirg1 PE=1 SV=1	75	17	3760.9	3066.8	2360.7	2716.9	1320.2	702.1	1451.9	681.4	145	133.3	24.5336	0.0110489	0.743676	0.154073	0.296191	0.0354319	0.312448	0.0454964
Q7TMR0	Prcp	Lysosomal Pro-X carboxypeptidase OS=Mus musculus OX=10090 GN=Prcp PE=1 SV=2	94	14	8287.1	7163.9	6618.8	7809.1	3344.8	1709.6	3992.8	2020	335	312.7	23.8552	0.00571	0.933784	0.595695	0.327124	0.0345343	0.389153	0.0532722
Q8JZN5	Acad9	Complex I assembly factor ACAD9, mitochondrial OS=Mus musculus OX=10090 GN=Acad9 PE=1 SV=2	3	2	24.2	22.6	14.1	17.3	7	4.6	10.3	2.9	1	1	23.4	0.00127307	0.67094	0.0499617	0.247863	0.00664799	0.282051	0.0472062
Q9Z0M5	Lipa	Lysosomal acid lipase/cholesteryl ester hydrolase OS=Mus musculus OX=10090 GN=Lipa PE=1 SV=2	6	4	86.7	105.9	56.1	64.7	30.7	15.9	44.2	17.5	5.9	3.1	21.4	0.0109849	0.627207	0.0761741	0.241952	0.0264797	0.320353	0.0577092
Q9ESY9	Ifi30	Gamma-interferon-inducible lysosomal thiol reductase OS=Mus musculus OX=10090 GN=Ifi30 PE=1 SV=3	12	3	354.6	429.2	329.5	379.7	219.4	94.5	226.2	114.5	15.6	21.5	21.1267	0.00989487	0.904823	0.493997	0.400485	0.0839588	0.434677	0.0808987
Q9WV54	Asah1	Acid ceramidase OS=Mus musculus OX=10090 GN=Asah1 PE=1 SV=1	4	2	101.6	107.6	65.7	69.2	25.5	23.6	38.2	16.3	8.5	2.8	18.5133	0.00174421	0.644837	0.00862722	0.234704	0.00154176	0.260516	0.0208725
P29416	Hexa	Beta-hexosaminidase subunit alpha OS=Mus musculus OX=10090 GN=Hexa PE=1 SV=2	58	13	4335.9	3555.2	2240.9	2742.6	1045.9	444.6	936	499	209.6	220.4	18.3514	0.0107741	0.631534	0.0885458	0.188884	0.0228922	0.18185	0.0186683
F8WHM5	Glg1	Golgi apparatus protein 1 (Fragment) OS=Mus musculus OX=10090 GN=Glg1 PE=1 SV=1	23	10	521	454.3	443.5	444.3	198.2	161.5	282.9	182.6	29.8	23.4	18.3327	0.00523905	0.910284	0.319952	0.36881	0.0149516	0.477289	0.0515476
Q9Z2Z6	Slc25a20	Mitochondrial carnitine/acylcarnitine carrier protein OS=Mus musculus OX=10090 GN=Slc25a20 PE=1 SV=1	48	13	2493.2	1848.3	1283.1	1641.1	664.2	326.1	751.1	318.2	117.1	120.2	18.2954	0.0238126	0.673546	0.19462	0.228101	0.0441109	0.246297	0.0519897
Q9WUU7	Ctsz	Cathepsin Z OS=Mus musculus OX=10090 GN=Ctsz PE=1 SV=1	31	5	2758.2	2238.1	1658.9	2190	853.5	448.4	948.7	489	132.9	142	18.175	0.0119219	0.77035	0.262678	0.260573	0.0303984	0.287753	0.0360058
Q99P91	Gpnmb	Transmembrane glycoprotein NMB OS=Mus musculus OX=10090 GN=Gpnmb PE=1 SV=2	60	5	16856.2	13456.7	10004	12453.6	5226.8	3008	6470.5	3095.7	1000	807.3	16.7725	0.0139697	0.74086	0.201674	0.27166	0.0321852	0.315582	0.0493934
A0A0R4J083	Acadl	Long-chain specific acyl-CoA dehydrogenase, mitochondrial OS=Mus musculus OX=10090 GN=Acadl PE=1 SV=1	74	14	6801.4	6361.8	4563.8	5243	2653.3	1226.7	2634.6	1203.8	442.3	410.3	15.4389	0.00127943	0.745016	0.0534848	0.294761	0.0248969	0.291601	0.0248115
Q9D771	Pacc1	Proton-activated chloride channel OS=Mus musculus OX=10090 GN=Pacc1 PE=1 SV=1	4	3	27.7	24	21.6	21.8	8.5	6	17.5	6.2	2.4	1	15.2059	0.00664166	0.839458	0.154425	0.280464	0.014105	0.458414	0.142716
P14733	Lmnb1	Lamin-B1 OS=Mus musculus OX=10090 GN=Lmnb1 PE=1 SV=3	5	2	63.3	50.1	38.1	36.9	16	7.2	17.2	11.1	3.4	4.4	14.5385	0.0153537	0.661376	0.10135	0.204586	0.0295688	0.249559	0.0279781
Q8BG07	Pld4	5'-3' exonuclease PLD4 OS=Mus musculus OX=10090 GN=Pld4 PE=1 SV=1	20	5	977.6	798.2	604.5	801.8	287.7	136.4	288.3	159.2	64.8	59.6	14.2749	0.0116063	0.791925	0.300151	0.238822	0.0288461	0.251999	0.0265882
F6WR04	Ctss	Cathepsin S OS=Mus musculus OX=10090 GN=Ctss PE=1 SV=1	29	7	2895.8	1860.6	1911.4	2135.4	1138	619	1603.9	588.5	184	153.3	14.1014	0.0507771	0.850812	0.571874	0.369397	0.122307	0.460937	0.219056
P12265	Gusb	Beta-glucuronidase OS=Mus musculus OX=10090 GN=Gusb PE=1 SV=2	66	14	4030.3	3084.5	2234.2	2816.4	1031.5	497.5	1058.9	576.8	296.1	264.4	12.6937	0.0202165	0.709872	0.204186	0.214904	0.0357917	0.229901	0.0355499
Q11011	Npepps	Puromycin-sensitive aminopeptidase OS=Mus musculus OX=10090 GN=Npepps PE=1 SV=2	11	5	322.4	270.1	245.4	229.2	159.7	88.8	143.9	94.1	20.7	28.4	12.0672	0.00933179	0.801013	0.164142	0.419409	0.059773	0.401688	0.0390833
P10649	Gstm1	Glutathione S-transferase Mu 1 OS=Mus musculus OX=10090 GN=Gstm1 PE=1 SV=2	44	10	1489.5	1264.5	1521.7	1595.7	818.6	675	1045.5	703	116.1	117.2	11.8045	0.00787372	1.13195	0.264712	0.542338	0.0420402	0.634895	0.133606
Q8BP40	Acp6	Lysophosphatidic acid phosphatase type 6 OS=Mus musculus OX=10090 GN=Acp6 PE=1 SV=1	6	3	130.6	128.7	79.3	82	41	24.7	39.1	20.3	12	10	11.7864	0.000135114	0.622059	0.00113302	0.253374	0.00710846	0.229078	0.00881718
O88325	Naglu	Alpha-N-acetylglucosaminidase OS=Mus musculus OX=10090 GN=Naglu PE=1 SV=1	63	16	3536.7	2980.1	2366.4	2779.7	1261.4	622.9	1460.2	655.4	315.2	237.8	11.7844	0.00876235	0.789667	0.186648	0.289145	0.0318451	0.324638	0.0460438
Q8R081	Hnrnpl	Heterogeneous nuclear ribonucleoprotein L OS=Mus musculus OX=10090 GN=Hnrnpl PE=1 SV=2	5	3	83.1	76.1	62.1	72.5	26.6	21.9	26	13.9	5.9	7.7	11.7059	0.00245515	0.845477	0.188733	0.304648	0.00575114	0.250628	0.0134534
P70195	Psmb7	Proteasome subunit beta type-7 OS=Mus musculus OX=10090 GN=Psmb7 PE=1 SV=1	8	3	183	183.9	152.3	145.2	95.3	49.9	102.6	56	16.9	15.2	11.4299	3.30072e-05	0.810848	0.0104679	0.395748	0.0394839	0.43227	0.0465958
Q9ET22	Dpp7	Dipeptidyl peptidase 2 OS=Mus musculus OX=10090 GN=Dpp7 PE=1 SV=2	27	8	409.6	405.7	380.7	432.3	197.4	170.9	254.4	167.5	38.3	36.6	10.8852	3.3016e-05	0.997179	0.968587	0.451736	0.0035715	0.517478	0.0455762
Q3U9G9	Lbr	Delta(14)-sterol reductase LBR OS=Mus musculus OX=10090 GN=Lbr PE=1 SV=2	6	2	69.7	59.9	44.9	50.2	27.1	20.3	29.6	9.5	7.5	4.6	10.7107	0.00748063	0.733796	0.0903744	0.365741	0.0204146	0.301698	0.055977
P09103	P4hb	Protein disulfide-isomerase OS=Mus musculus OX=10090 GN=P4hb PE=1 SV=2	80	20	6091.5	5367.6	3728.6	4254.7	1841.3	1118.1	2115.9	1140.2	538.2	551.5	10.5158	0.00483988	0.696678	0.0603478	0.258258	0.0141854	0.28415	0.0212392
Q8C129	Lnpep	Leucyl-cystinyl aminopeptidase OS=Mus musculus OX=10090 GN=Lnpep PE=1 SV=1	60	18	2549.3	2124.4	1998.2	2337.1	1045.2	595.9	1237	593.3	229.3	218.9	10.4277	0.00996659	0.927595	0.597057	0.351135	0.0391555	0.391617	0.0663417
Q8K411	Pitrm1	Presequence protease, mitochondrial OS=Mus musculus OX=10090 GN=Pitrm1 PE=1 SV=1	7	5	86.2	77.1	45.1	61.9	31.4	18.6	22.2	14.8	8.1	7.9	10.2063	0.00379672	0.655236	0.0984542	0.306185	0.0186775	0.226577	0.00851418
Q31125	Slc39a7	Zinc transporter SLC39A7 OS=Mus musculus OX=10090 GN=Slc39a7 PE=1 SV=2	7	3	377	323.3	250.8	283.9	147.8	76.5	134.3	73.3	38.5	30.7	10.1199	0.00731199	0.76353	0.119622	0.320291	0.0334119	0.296444	0.0261451
O88844	Idh1	Isocitrate dehydrogenase [NADP] cytoplasmic OS=Mus musculus OX=10090 GN=Idh1 PE=1 SV=2	116	26	6245.6	4485.8	4589.7	4561.3	2461.5	1509.8	2742.2	1578.5	546.6	545	9.83089	0.031748	0.852731	0.463981	0.370064	0.077537	0.402622	0.0933834
P70168	Kpnb1	Importin subunit beta-1 OS=Mus musculus OX=10090 GN=Kpnb1 PE=1 SV=2	4	3	74.5	76	59.4	54.5	28.9	21.5	35.9	24.2	5.1	10.4	9.70968	0.0016606	0.756811	0.0190452	0.334884	0.00564151	0.399336	0.0166032
P14824	Anxa6	Annexin A6 OS=Mus musculus OX=10090 GN=Anxa6 PE=1 SV=3	9	4	38.7	37	30.7	28.4	18.7	10.8	15.2	11.2	4	3.8	9.70513	0.000634913	0.780713	0.0284254	0.389696	0.0292575	0.348745	0.00768265
Q07797	Lgals3bp	Galectin-3-binding protein OS=Mus musculus OX=10090 GN=Lgals3bp PE=1 SV=1	7	3	475.7	301	288.4	291.2	144.1	77.3	150.6	62.9	42.7	38.9	9.51838	0.0577746	0.746234	0.376417	0.285052	0.0971898	0.274881	0.102311
Q8VHM5	Hnrnpr	Heterogeneous nuclear ribonucleoprotein R OS=Mus musculus OX=10090 GN=Hnrnpr PE=1 SV=1	11	4	359.2	297.5	211.1	242.8	116.5	77.5	131.9	69.8	38	31	9.51739	0.0109803	0.691183	0.0997898	0.295416	0.023994	0.307142	0.0350801
Q3UMW8	Cln5	Ceroid-lipofuscinosis neuronal protein 5 homolog OS=Mus musculus OX=10090 GN=Cln5 PE=1 SV=1	33	10	2147.8	1619.3	1262.8	1852.9	678.2	328.3	698.8	399.1	189.7	214	9.33143	0.0238609	0.827082	0.497342	0.267182	0.0488827	0.291444	0.0481031
P08113	Hsp90b1	Endoplasmin OS=Mus musculus OX=10090 GN=Hsp90b1 PE=1 SV=2	67	17	2182.6	1882.7	1471.7	1584	797.7	448.5	825.4	425.9	206.2	240	9.11094	0.00688228	0.751654	0.087593	0.306546	0.0256397	0.3078	0.0300977
P20029	Hspa5	Endoplasmic reticulum chaperone BiP OS=Mus musculus OX=10090 GN=Hspa5 PE=1 SV=3	90	25	8704.8	7165.8	5627.6	6270	3047.6	1739.7	3399.2	1779.6	859.4	898.6	9.02765	0.0116917	0.749663	0.140098	0.301646	0.0316394	0.326314	0.040999
P27773	Pdia3	Protein disulfide-isomerase A3 OS=Mus musculus OX=10090 GN=Pdia3 PE=1 SV=2	63	21	4368	3954.8	2734.3	3051.5	1587	877.6	1658.9	874.7	465.1	461.9	8.97821	0.00310705	0.695175	0.0396673	0.296126	0.0190788	0.304417	0.02265
P61620	Sec61a1	Protein transport protein Sec61 subunit alpha isoform 1 OS=Mus musculus OX=10090 GN=Sec61a1 PE=1 SV=2	6	4	429.5	343.2	289.5	293.9	167.2	104.2	162.1	96.3	48.8	38.4	8.86124	0.0157016	0.755015	0.159857	0.351236	0.0425515	0.334412	0.0417569
G3UX26	Vdac2	Outer mitochondrial membrane protein porin 2 OS=Mus musculus OX=10090 GN=Vdac2 PE=1 SV=1	49	12	4435.4	3853	2725.3	3485.9	1533.5	866.7	1806.1	918.4	494.8	445.7	8.81276	0.0062675	0.749385	0.162403	0.289585	0.0218684	0.328712	0.0345366
Q8VDN2	Atp1a1	Sodium/potassium-transporting ATPase subunit alpha-1 OS=Mus musculus OX=10090 GN=Atp1a1 PE=1 SV=1	17	10	73.4	62.7	50.5	49.5	30.3	18.6	30.2	18.1	9.6	6.1	8.66879	0.00862999	0.734754	0.0783466	0.359295	0.0315056	0.354886	0.0322176
Q8R0X7	Sgpl1	Sphingosine-1-phosphate lyase 1 OS=Mus musculus OX=10090 GN=Sgpl1 PE=1 SV=1	16	8	1413.9	1260.6	1020.9	1124.8	604.9	338.2	697.1	346.1	159.7	154	8.52566	0.00419591	0.802281	0.103885	0.352627	0.0301468	0.390054	0.050951
Q8R5L1	C1qbp	Complement component 1 Q subcomponent-binding protein, mitochondrial OS=Mus musculus OX=10090 GN=C1qbp PE=1 SV=1	13	3	299.8	291.3	168.8	204.5	108.6	69.4	96.9	59.6	39.1	30.5	8.49282	0.000537178	0.631534	0.0272357	0.301133	0.00929665	0.264761	0.00765972
Q62318	Trim28	Transcription intermediary factor 1-beta OS=Mus musculus OX=10090 GN=Trim28 PE=1 SV=3	3	3	46.3	39.9	35.1	39.8	19.3	11	17.1	10.6	5.2	5.1	8.36893	0.00703687	0.86891	0.290682	0.351508	0.0334027	0.321346	0.0234621
P48036	Anxa5	Annexin A5 OS=Mus musculus OX=10090 GN=Anxa5 PE=1 SV=1	72	16	3234.8	2585.7	2191.9	2194.2	1030.5	598.5	1180.1	656.4	355	343.6	8.33166	0.0156885	0.753561	0.157717	0.279873	0.032906	0.315523	0.041139
P01897	H2-L	H-2 class I histocompatibility antigen, L-D alpha chain OS=Mus musculus OX=10090 GN=H2-L PE=1 SV=2	11	2	449	431.6	390	433.6	212.4	132.6	207.8	126	53.6	52.8	8.27632	0.000505801	0.935271	0.34858	0.391778	0.022473	0.37906	0.022602
Q00PI9	Hnrnpul2	Heterogeneous nuclear ribonucleoprotein U-like protein 2 OS=Mus musculus OX=10090 GN=Hnrnpul2 PE=1 SV=2	9	4	441.8	350.8	271.4	302.9	173.4	86.9	146	89.1	49.1	47.9	8.17113	0.0166901	0.724577	0.151562	0.328413	0.0513829	0.296619	0.0351197
P10107	Anxa1	Annexin A1 OS=Mus musculus OX=10090 GN=Anxa1 PE=1 SV=2	25	7	2774.4	2255.1	1622.2	1802.2	886.5	529.4	929.2	573.5	306.8	310.3	8.15022	0.0135705	0.680863	0.0999741	0.281519	0.0290963	0.298777	0.0304074
J3QMG3	Vdac3	Voltage-dependent anion-selective channel protein 3 OS=Mus musculus OX=10090 GN=Vdac3 PE=1 SV=1	15	6	669.3	595.5	394.2	488.7	222.7	134.5	240.8	124.4	84.8	72.2	8.05605	0.00453634	0.698055	0.0860419	0.282416	0.0156791	0.288741	0.0226766
P51863	Atp6v0d1	V-type proton ATPase subunit d 1 OS=Mus musculus OX=10090 GN=Atp6v0d1 PE=1 SV=2	7	4	72.5	73.8	51.7	60.1	27.2	12.3	32.3	16.2	9.7	8.6	7.99454	0.000176955	0.764183	0.0556801	0.269993	0.0190534	0.331511	0.0262094
P14211	Calr	Calreticulin OS=Mus musculus OX=10090 GN=Calr PE=1 SV=1	41	12	3751.6	3528.1	2530.2	2880.5	1287	710.8	1469	757.1	465.6	445.5	7.99001	0.00123925	0.743259	0.0460418	0.274434	0.0134161	0.305796	0.0211123
Q61093	Cybb	Cytochrome b-245 heavy chain OS=Mus musculus OX=10090 GN=Cybb PE=1 SV=1	27	8	424.6	335.7	282.1	329.3	170.3	113	182.9	110.1	46.8	50.3	7.83007	0.0175248	0.804156	0.277162	0.372616	0.045813	0.385374	0.0554784
Q9QUR6	Prep	Prolyl endopeptidase OS=Mus musculus OX=10090 GN=Prep PE=1 SV=1	4	3	225.7	190.1	190.5	157.1	114.4	74.6	123.1	73.9	28	26.3	7.65746	0.00958068	0.835979	0.297209	0.454545	0.0512124	0.473785	0.0691421
P07356	Anxa2	Annexin A2 OS=Mus musculus OX=10090 GN=Anxa2 PE=1 SV=2	37	15	1740.6	1494.4	1134.1	1276.2	566.9	376.3	658.4	399.8	205.6	217.6	7.64414	0.00759743	0.74507	0.101111	0.291561	0.0179613	0.32711	0.0258657
Q9CQA3	Sdhb	Succinate dehydrogenase [ubiquinone] iron-sulfur subunit, mitochondrial OS=Mus musculus OX=10090 GN=Sdhb PE=1 SV=1	6	3	251.7	268.3	175.5	209.6	103.1	69	110.3	77.4	34.5	34.3	7.55814	0.00135102	0.740577	0.0707539	0.330962	0.0116762	0.360962	0.0120756
Q61656	Ddx5	Probable ATP-dependent RNA helicase DDX5 OS=Mus musculus OX=10090 GN=Ddx5 PE=1 SV=2	16	4	503.4	436.2	378.4	394.4	204.7	126	207.2	119.8	64.9	60.6	7.48685	0.00677218	0.822478	0.137104	0.351958	0.0276912	0.34802	0.0308951
P48678	Lmna	Prelamin-A/C OS=Mus musculus OX=10090 GN=Lmna PE=1 SV=2	51	19	2782.4	2011.3	1495.8	1841.4	786.2	529.1	891.5	546	316.1	328	7.44248	0.0328469	0.696164	0.226911	0.274381	0.0505051	0.299873	0.0579312
Q60668	Hnrnpd	Heterogeneous nuclear ribonucleoprotein D0 OS=Mus musculus OX=10090 GN=Hnrnpd PE=1 SV=2	11	5	274.2	223.4	181.1	231.7	108.8	58	93.5	64.5	38.2	28.8	7.42687	0.0140911	0.829582	0.358478	0.335209	0.0440712	0.317524	0.0284104
P00405	Mtco2	Cytochrome c oxidase subunit 2 OS=Mus musculus OX=10090 GN=Mtco2 PE=1 SV=1	6	3	467.3	472.9	326.4	400.6	189.9	109.7	203.1	113.3	63.6	64.7	7.32814	4.94061e-05	0.77324	0.103285	0.318656	0.0153876	0.336524	0.0201765
Q8VEK3	Hnrnpu	Heterogeneous nuclear ribonucleoprotein U OS=Mus musculus OX=10090 GN=Hnrnpu PE=1 SV=1	63	17	4595.6	3635	2684.8	3123.2	1537.2	893.5	1497.5	884.9	627.6	495.9	7.32586	0.0181078	0.705659	0.148727	0.295325	0.0375256	0.289456	0.0359201
Q8BMS1	Hadha	Trifunctional enzyme subunit alpha, mitochondrial OS=Mus musculus OX=10090 GN=Hadha PE=1 SV=1	83	21	6100.5	6506.8	4065.1	4639.3	2298	1357.9	2517.2	1413.5	944.3	778.6	7.31749	0.00162124	0.690425	0.0309804	0.289983	0.0128384	0.31178	0.0178823
Q9Z2X1	Hnrnpf	Heterogeneous nuclear ribonucleoprotein F OS=Mus musculus OX=10090 GN=Hnrnpf PE=1 SV=3	22	3	1520.4	1403.8	1169.9	1310.2	635.9	430.7	617.4	415.7	184.5	216.7	7.28863	0.0022908	0.848129	0.135318	0.364749	0.0157619	0.353293	0.0148404
O88569	Hnrnpa2b1	Heterogeneous nuclear ribonucleoproteins A2/B1 OS=Mus musculus OX=10090 GN=Hnrnpa2b1 PE=1 SV=2	72	15	4261	3162	2607.8	3151.2	1401.9	882.8	1484.6	839.7	515.4	507.7	7.2554	0.0282462	0.775832	0.307572	0.307787	0.0516555	0.313121	0.0571555
P97429	Anxa4	Annexin A4 OS=Mus musculus OX=10090 GN=Anxa4 PE=1 SV=4	19	9	681.6	532.9	407.1	464	204.2	142.2	244.4	145.6	88.6	78.9	7.25075	0.0196614	0.71725	0.163737	0.28522	0.0327593	0.32112	0.0438267
Q61462	Cyba	Cytochrome b-245 light chain OS=Mus musculus OX=10090 GN=Cyba PE=1 SV=3	14	3	719.5	654.4	545.4	555.5	352.9	202.1	335.2	197	100.1	92.1	7.14828	0.00306659	0.801296	0.0535942	0.40396	0.0379551	0.387364	0.0313977
Q9Z204	Hnrnpc	Heterogeneous nuclear ribonucleoproteins C1/C2 OS=Mus musculus OX=10090 GN=Hnrnpc PE=1 SV=1	20	8	514.9	370.3	285.9	352	175.9	112.1	165.2	105.4	70.4	53.9	7.12148	0.0346921	0.720628	0.260105	0.32535	0.063447	0.305694	0.0591304
P09671	Sod2	Superoxide dismutase [Mn], mitochondrial OS=Mus musculus OX=10090 GN=Sod2 PE=1 SV=3	8	4	195.7	150.1	113.8	125.7	68.2	42.3	76.3	41.7	21.6	27	7.11523	0.0230494	0.692597	0.152756	0.319549	0.0462534	0.341238	0.057727
Q7TPV4	Mybbp1a	Myb-binding protein 1A OS=Mus musculus OX=10090 GN=Mybbp1a PE=1 SV=2	17	11	165.3	118.4	99.5	117.1	50.1	32.5	48.1	26.5	23.6	16.3	7.11028	0.0358758	0.763483	0.312334	0.291153	0.0568135	0.262954	0.0559136
P14869	Rplp0	60S acidic ribosomal protein P0 OS=Mus musculus OX=10090 GN=Rplp0 PE=1 SV=3	8	5	76.8	73.1	58.4	55.6	27.2	20.2	34.5	19	11.1	10.2	7.03756	0.000875619	0.760507	0.0162981	0.316211	0.00591404	0.356905	0.0262547
P13020	Gsn	Gelsolin OS=Mus musculus OX=10090 GN=Gsn PE=1 SV=3	10	5	166.1	132	108.6	111.4	67.7	58.7	81.9	59.2	20.5	22.4	6.94872	0.0174427	0.738007	0.149927	0.424019	0.0396952	0.473331	0.0618327
Q9CZS1	Aldh1b1	Aldehyde dehydrogenase X, mitochondrial OS=Mus musculus OX=10090 GN=Aldh1b1 PE=1 SV=1	47	12	1645.5	1515.3	1037	1143.9	735.2	442.4	797.9	410.1	228.1	227.6	6.93614	0.00230864	0.689984	0.0283069	0.372564	0.0251279	0.382182	0.0411898
P17225	Ptbp1	Polypyrimidine tract-binding protein 1 OS=Mus musculus OX=10090 GN=Ptbp1 PE=1 SV=2	9	5	24.3	14.9	18.8	19.4	9.4	7.4	8.8	7.4	4.8	1	6.75862	0.0810989	0.97449	0.925139	0.428571	0.145063	0.413265	0.136606
O08749	Dld	Dihydrolipoyl dehydrogenase, mitochondrial OS=Mus musculus OX=10090 GN=Dld PE=1 SV=2	34	11	1729.1	1660.9	1068.6	1332.2	632.4	353.9	638.3	388.8	282.5	227.2	6.65097	0.000927975	0.708201	0.068114	0.290944	0.0139326	0.302979	0.0117713
Q64133	Maoa	Amine oxidase [flavin-containing] A OS=Mus musculus OX=10090 GN=Maoa PE=1 SV=3	19	6	847.9	854.1	654.6	747.1	418.9	268.8	445.5	294.2	123.9	132.2	6.64584	5.13347e-05	0.823561	0.083537	0.404054	0.0212402	0.434606	0.0238786
P17439	Gba	Lysosomal acid glucosylceramidase OS=Mus musculus OX=10090 GN=Gba PE=1 SV=1	6	3	311.5	244.5	209.3	262.2	122.4	74.6	140.7	76.4	40.4	43.8	6.60333	0.0196254	0.848022	0.426576	0.354317	0.0487477	0.390468	0.0675623
Q60932	Vdac1	Voltage-dependent anion-selective channel protein 1 OS=Mus musculus OX=10090 GN=Vdac1 PE=1 SV=3	13	6	261	220.6	145.4	199.8	87.7	46	90.6	57.5	35.9	37.3	6.57923	0.00965576	0.716777	0.181751	0.277616	0.0267399	0.307517	0.0236585
Q9DCC5	Cbx3	Cbx3 protein OS=Mus musculus OX=10090 GN=Cbx3 PE=1 SV=1	4	2	750.2	647.3	505.6	560.6	258.1	163.4	252.6	163.9	96.8	119.1	6.4729	0.0078467	0.762934	0.104877	0.30161	0.0199188	0.298032	0.0186433
P47757	Capzb	F-actin-capping protein subunit beta OS=Mus musculus OX=10090 GN=Capzb PE=1 SV=3	7	2	79.1	70.9	62.5	58.2	36.1	25	36.8	27.7	12.6	10.6	6.46552	0.0044016	0.804667	0.0870236	0.407333	0.0232603	0.43	0.0199149
P35564	Canx	Calnexin OS=Mus musculus OX=10090 GN=Canx PE=1 SV=1	17	6	345.5	300.5	220	248.7	126.6	81.2	117.3	76.5	50.4	49.6	6.46	0.00672633	0.725542	0.0799093	0.321672	0.0206239	0.3	0.0175695
P00920	Ca2	Carbonic anhydrase 2 OS=Mus musculus OX=10090 GN=Ca2 PE=1 SV=4	27	5	2544.8	1931	1473.8	1441.6	874.7	568.5	795.4	553.6	335.9	358.8	6.44278	0.0253883	0.65137	0.126402	0.322445	0.047542	0.301399	0.0417472
Q9DBJ1	Pgam1	Phosphoglycerate mutase 1 OS=Mus musculus OX=10090 GN=Pgam1 PE=1 SV=3	25	10	823.8	559	564.7	523.7	318.2	227.9	358.2	219.1	98	120.2	6.33731	0.0483201	0.787099	0.386495	0.394923	0.0959813	0.417486	0.114657
P97807	Fh	Fumarate hydratase, mitochondrial OS=Mus musculus OX=10090 GN=Fh PE=1 SV=3	19	8	360.6	381.8	232	283.8	149.3	89.4	147.1	87.6	65.6	51.8	6.32368	0.00163408	0.694774	0.0559392	0.321525	0.0155434	0.316137	0.015128
Q920E5	Fdps	Farnesyl pyrophosphate synthase OS=Mus musculus OX=10090 GN=Fdps PE=1 SV=1	7	3	321.6	318.4	302.6	270	181.9	136.3	207.7	126.2	51.7	50	6.29302	4.53092e-05	0.894688	0.175886	0.497188	0.0195877	0.521719	0.0642346
O89017	Lgmn	Legumain OS=Mus musculus OX=10090 GN=Lgmn PE=1 SV=1	7	2	79.2	96.1	78.5	103.5	28	21.1	41.8	28.8	14.6	13.7	6.19435	0.0129968	1.03822	0.844902	0.280091	0.0202879	0.402738	0.0390576
Q60749	Khdrbs1	KH domain-containing, RNA-binding, signal transduction-associated protein 1 OS=Mus musculus OX=10090 GN=Khdrbs1 PE=1 SV=2	3	2	52.8	35.5	32.7	37.7	18.7	13.8	28.5	15.1	2.6	11.7	6.17483	0.0632311	0.797282	0.424966	0.368063	0.0900314	0.493771	0.177813
G3UXT7	Fus	RNA-binding protein FUS (Fragment) OS=Mus musculus OX=10090 GN=Fus PE=1 SV=1	4	2	93.8	90.3	78.3	89	36.9	26.9	46.7	28.8	17.8	12.1	6.15719	0.00187631	0.908745	0.274161	0.346551	0.00766722	0.410103	0.0270661
A0A452J8A5	Eci1	Enoyl-CoA delta isomerase 1, mitochondrial OS=Mus musculus OX=10090 GN=Eci1 PE=1 SV=1	5	2	462.8	474.1	354.3	412.8	208.8	122.6	251.4	123.6	74.2	78.7	6.12753	0.000240601	0.818764	0.104228	0.35372	0.0199988	0.400256	0.0483822
P63017	Hspa8	Heat shock cognate 71 kDa protein OS=Mus musculus OX=10090 GN=Hspa8 PE=1 SV=1	81	20	4848.9	3924.3	3473.4	3714.7	1992.7	1381.4	2349.7	1413.3	706.3	726.8	6.12183	0.0155068	0.819325	0.239019	0.384592	0.0396561	0.42892	0.0625812
P54116	Stom	Stomatin OS=Mus musculus OX=10090 GN=Stom PE=1 SV=3	17	7	763.3	617.9	516.3	589.8	290.9	177.7	309	188.7	117.7	108.1	6.11692	0.015536	0.800825	0.233365	0.33927	0.0384355	0.360339	0.0427221
Q03265	Atp5f1a	ATP synthase subunit alpha, mitochondrial OS=Mus musculus OX=10090 GN=Atp5f1a PE=1 SV=1	101	23	8166.6	7308.5	4979.8	6059.9	3002.3	1820.2	3191.7	1874.9	1329.5	1203.8	6.10867	0.0044606	0.713385	0.0846314	0.31163	0.0182885	0.327403	0.0220506
Q61937	Npm1	Nucleophosmin OS=Mus musculus OX=10090 GN=Npm1 PE=1 SV=1	31	9	2742.3	1958.6	1592.6	1807	921.1	575.5	901.5	583	409.7	361.1	6.09873	0.0376757	0.723181	0.250402	0.318365	0.0646039	0.315791	0.0627354
Q8BSH9	Nap1l1	Nucleosome assembly protein 1-like 1 OS=Mus musculus OX=10090 GN=Nap1l1 PE=1 SV=1	7	3	35.8	29.8	40.8	33.4	18.8	13.3	22.8	14.5	6	4.8	6.07407	0.012239	1.1311	0.461953	0.489329	0.0542721	0.568598	0.109812
P47955	Rplp1	60S acidic ribosomal protein P1 OS=Mus musculus OX=10090 GN=Rplp1 PE=1 SV=1	7	2	1112.9	1077.6	977.7	977.9	565.1	395.9	621.9	390.8	192.6	168.2	6.07123	0.000549594	0.892764	0.0218465	0.438713	0.0191955	0.462315	0.0372127
H7BX95	Srsf1	Serine/arginine-rich splicing factor 1 OS=Mus musculus OX=10090 GN=Srsf1 PE=1 SV=1	19	8	280.2	229.4	261.9	222.9	119.4	54.1	165.1	57.2	35.1	49.8	6.00236	0.015154	0.951334	0.735906	0.340463	0.0555883	0.436224	0.13762
P47738	Aldh2	Aldehyde dehydrogenase, mitochondrial OS=Mus musculus OX=10090 GN=Aldh2 PE=1 SV=1	150	22	10987.7	10588	7458.8	8800.9	4622.7	2689.7	4544	2952.4	1938	1661	5.99492	0.000730996	0.753612	0.0629138	0.338918	0.0186185	0.347446	0.0133145
Q91YQ5	Rpn1	Dolichyl-diphosphooligosaccharide--protein glycosyltransferase subunit 1 OS=Mus musculus OX=10090 GN=Rpn1 PE=1 SV=1	15	10	470	384	293.3	345.5	156.3	95.1	142.3	88	79.4	64.1	5.95122	0.0147805	0.748009	0.165821	0.294379	0.0293384	0.269672	0.0255766
Q80W54	Zmpste24	CAAX prenyl protease 1 homolog OS=Mus musculus OX=10090 GN=Zmpste24 PE=1 SV=2	7	3	657.9	617.9	363.6	446.4	223.9	155.7	231.8	157	107.5	107.8	5.92569	0.0014197	0.634896	0.0368327	0.297539	0.00769346	0.30475	0.00902148
G3X8T3	Ctsa	Carboxypeptidase OS=Mus musculus OX=10090 GN=Ctsa PE=1 SV=1	6	3	464.5	427.5	355.6	419.5	202.9	121.9	223.1	117.9	83.9	67.9	5.87615	0.00295276	0.868946	0.254218	0.364126	0.0237736	0.382287	0.0386053
Q8VIJ6	Sfpq	Splicing factor, proline- and glutamine-rich OS=Mus musculus OX=10090 GN=Sfpq PE=1 SV=1	6	3	266	213.8	185.5	220.3	116.8	94.9	114.9	77.2	43.3	38.9	5.83698	0.0169196	0.845769	0.359488	0.441226	0.0418062	0.400375	0.0466166
Q8VCW8	Acsf2	Medium-chain acyl-CoA ligase ACSF2, mitochondrial OS=Mus musculus OX=10090 GN=Acsf2 PE=1 SV=1	4	3	117.6	121.1	75.7	85	48.1	18.3	40.9	32	23.2	18.5	5.72422	0.000883674	0.67323	0.0158448	0.278173	0.0290125	0.305404	0.00331056
Q9JIK5	Ddx21	Nucleolar RNA helicase 2 OS=Mus musculus OX=10090 GN=Ddx21 PE=1 SV=3	9	6	197.9	156	120.8	146	76.2	63.5	74.5	51.2	32.6	29.7	5.68058	0.0201217	0.753885	0.216799	0.394744	0.0393309	0.355185	0.0414154
Q922R8	Pdia6	Protein disulfide-isomerase A6 OS=Mus musculus OX=10090 GN=Pdia6 PE=1 SV=3	10	4	21.7	19.7	15.1	12.7	6.8	3.9	8.6	4.5	3.4	3.9	5.67123	0.00363502	0.671498	0.0489278	0.258454	0.0129128	0.316425	0.0250128
G5E902	Slc25a3	Phosphate carrier protein, mitochondrial OS=Mus musculus OX=10090 GN=Slc25a3 PE=1 SV=1	29	10	845.5	771	543.2	678.7	350	210.5	391.7	223	157.5	127.7	5.66795	0.00361293	0.755892	0.125333	0.346737	0.0217008	0.380266	0.0322571
Q61233	Lcp1	Plastin-2 OS=Mus musculus OX=10090 GN=Lcp1 PE=1 SV=4	107	29	7294.9	5894.8	5451.5	5263.7	3184	2239.5	4014.3	2306.6	1172.4	1166.8	5.63855	0.0162458	0.812391	0.221926	0.411192	0.0441814	0.47923	0.0896737
Q8BIJ6	Iars2	Isoleucine--tRNA ligase, mitochondrial OS=Mus musculus OX=10090 GN=Iars2 PE=1 SV=1	5	3	325.6	312.3	234.8	255.2	141.9	101	134.3	92.6	58.3	55.8	5.59071	0.000666834	0.768145	0.0260566	0.380781	0.0116484	0.355698	0.0111519
Q9JKF1	Iqgap1	Ras GTPase-activating-like protein IQGAP1 OS=Mus musculus OX=10090 GN=Iqgap1 PE=1 SV=2	12	7	28.7	22.6	15	19.3	14.7	8.2	13.8	8.6	4.6	4.6	5.57609	0.0203552	0.668616	0.150425	0.446394	0.0859989	0.436647	0.0690536
E9Q5F6	Ubc	Polyubiquitin-C (Fragment) OS=Mus musculus OX=10090 GN=Ubc PE=1 SV=1	12	4	462.7	386.2	319.2	348.8	196.7	108.6	183.8	103.5	82.1	70.9	5.54837	0.0121196	0.786901	0.15821	0.359642	0.043113	0.338438	0.0368572
Q8BG05	Hnrnpa3	Heterogeneous nuclear ribonucleoprotein A3 OS=Mus musculus OX=10090 GN=Hnrnpa3 PE=1 SV=1	47	10	2137.6	1727.2	1370.4	1704.9	764.7	496.3	790.2	536	335.3	366.6	5.5062	0.0165158	0.79572	0.274419	0.326278	0.0336863	0.343148	0.0343117
A0A171KXD3	Prmt1	Protein arginine N-methyltransferase 1 OS=Mus musculus OX=10090 GN=Prmt1 PE=1 SV=1	7	4	70.1	69.2	53.9	62.6	39.8	17.7	39.6	21.6	16.1	9.2	5.50593	0.00370507	0.836324	0.12102	0.412778	0.0659617	0.43934	0.0493428
Q569Z6	Thrap3	Thyroid hormone receptor-associated protein 3 OS=Mus musculus OX=10090 GN=Thrap3 PE=1 SV=1	5	3	70.4	42.6	52.5	43.8	29.1	18.5	30.1	18.4	12.1	8.5	5.48544	0.0810114	0.852212	0.624311	0.421239	0.159016	0.429204	0.165897
P11499	Hsp90ab1	Heat shock protein HSP 90-beta OS=Mus musculus OX=10090 GN=Hsp90ab1 PE=1 SV=3	84	14	4899.5	4024.6	3729.9	3709.8	2215.1	1534.6	2486.6	1518.8	838.6	800.3	5.44518	0.0141441	0.833664	0.231937	0.420177	0.04295	0.44883	0.0637039
P62821	Rab1A	Ras-related protein Rab-1A OS=Mus musculus OX=10090 GN=Rab1A PE=1 SV=3	11	4	947.2	861.2	657.7	756.6	390.7	257.7	396.5	245.9	182.8	150	5.43389	0.00386825	0.782073	0.0950846	0.358549	0.0181366	0.355231	0.0214142
Q9WV55	Vapa	Vesicle-associated membrane protein-associated protein A OS=Mus musculus OX=10090 GN=Vapa PE=1 SV=2	5	3	137.6	147.1	100.3	121.6	59.4	31.1	62.5	29.8	28.8	23.7	5.42286	0.00214933	0.779417	0.114678	0.317878	0.0228233	0.324201	0.029925
Q76MZ3	Ppp2r1a	Serine/threonine-protein phosphatase 2A 65 kDa regulatory subunit A alpha isoform OS=Mus musculus OX=10090 GN=Ppp2r1a PE=1 SV=3	4	3	57.2	50	48.8	46.5	36.3	21.4	35.6	23.8	8.9	10.9	5.41414	0.0072309	0.888993	0.256061	0.538246	0.0959488	0.554104	0.0744148
Q07417	Acads	Short-chain specific acyl-CoA dehydrogenase, mitochondrial OS=Mus musculus OX=10090 GN=Acads PE=1 SV=2	7	3	338.5	346.4	237.9	251.7	144.6	83.1	150	76.3	65	61.7	5.40568	0.000235164	0.714849	0.00656396	0.332457	0.0179003	0.330413	0.0251423
Q8R0B4	Tardbp	TAR DNA-binding protein 43 OS=Mus musculus OX=10090 GN=Tardbp PE=1 SV=1	2	2	27.3	18.4	16.6	21.4	5.8	8.4	10	7.1	3.1	5.4	5.37647	0.0559835	0.83151	0.525909	0.310722	0.076794	0.374179	0.0924978
Q61598	Gdi2	Rab GDP dissociation inhibitor beta OS=Mus musculus OX=10090 GN=Gdi2 PE=1 SV=1	20	7	439.6	423.9	334.3	323.6	189.1	150.7	240.6	156.9	84.1	77	5.36002	0.000601242	0.761899	0.00843174	0.393515	0.00621675	0.460336	0.0318112
Q9CQQ7	Atp5pb	ATP synthase F(0) complex subunit B1, mitochondrial OS=Mus musculus OX=10090 GN=Atp5pb PE=1 SV=1	9	4	468.9	403.4	273.8	335.1	166.7	101.9	186.7	121	84.5	79.7	5.31242	0.00849296	0.69804	0.0990616	0.307922	0.0225097	0.352746	0.0259531
P51150	Rab7a	Ras-related protein Rab-7a OS=Mus musculus OX=10090 GN=Rab7a PE=1 SV=2	28	8	1618.9	1562.3	1185	1242.4	694.7	486.4	778.5	496.1	331.3	274.7	5.2495	0.000964744	0.763045	0.0112439	0.371275	0.0114473	0.400666	0.0220674
P17182	Eno1	Alpha-enolase OS=Mus musculus OX=10090 GN=Eno1 PE=1 SV=3	133	22	12743.8	9835.6	9511.2	9224.1	5472	4153.8	6781.6	4318.6	2125.7	2225.5	5.18924	0.0245497	0.829752	0.318932	0.426309	0.0557294	0.491607	0.0948062
P60766	Cdc42	Cell division control protein 42 homolog OS=Mus musculus OX=10090 GN=Cdc42 PE=1 SV=2	16	4	1159.9	1138.2	930.9	1027	557.3	386.3	646.6	403.6	234	211.8	5.155	0.000280769	0.851965	0.0746008	0.4106	0.0158116	0.456986	0.0361606
O70503	Hsd17b12	Very-long-chain 3-oxoacyl-CoA reductase OS=Mus musculus OX=10090 GN=Hsd17b12 PE=1 SV=1	6	3	70.8	68.5	52.2	55.2	36.9	21.3	33.9	26.5	13.5	13.7	5.12132	0.000423877	0.770998	0.0137537	0.417803	0.0357877	0.433597	0.00950889
Q924Z4	Cers2	Ceramide synthase 2 OS=Mus musculus OX=10090 GN=Cers2 PE=1 SV=1	3	2	220.9	210.4	153.9	159	88.1	57.8	103	69.8	48.1	36.5	5.09811	0.00203047	0.725481	0.00958051	0.33828	0.0123908	0.400649	0.0176656
P51881	Slc25a5	ADP/ATP translocase 2 OS=Mus musculus OX=10090 GN=Slc25a5 PE=1 SV=3	109	9	9861	10004.8	6901.8	7907.8	4242.1	2657.7	4640.1	2582.2	2213.2	1714	5.05851	0.00106066	0.745482	0.0381016	0.347321	0.0147233	0.363554	0.0256033
F8WJG3	Tra2b	Transformer-2 protein homolog beta OS=Mus musculus OX=10090 GN=Tra2b PE=1 SV=1	10	3	196	152.6	151.8	137.8	78.6	48.5	79	34.8	34.4	34.8	5.03757	0.0232906	0.830752	0.325003	0.364601	0.0524266	0.326449	0.0630866
Q8BL97	Srsf7	Serine/arginine-rich splicing factor 7 OS=Mus musculus OX=10090 GN=Srsf7 PE=1 SV=1	9	2	247.8	205.7	208.3	187.1	110.7	55.6	116	58.9	49.8	41.4	4.97259	0.0137515	0.871885	0.34296	0.366703	0.0536473	0.385667	0.0591467
E9QKR0	Gnb2	Guanine nucleotide-binding protein G(I)/G(S)/G(T) subunit beta-2 OS=Mus musculus OX=10090 GN=Gnb2 PE=1 SV=1	10	3	284.6	284.1	204.1	236.4	131.3	83.1	145.4	88.1	61.5	53.8	4.93235	0.000289506	0.774574	0.0580229	0.377	0.0180111	0.410586	0.028002
Q8BH95	Echs1	Enoyl-CoA hydratase, mitochondrial OS=Mus musculus OX=10090 GN=Echs1 PE=1 SV=1	10	5	685.6	770	535.4	561.1	396.9	302	401.2	290.7	157.7	138	4.92256	0.00553687	0.753298	0.0553941	0.480146	0.0270319	0.475337	0.0315866
Q9QUI0	Rhoa	Transforming protein RhoA OS=Mus musculus OX=10090 GN=Rhoa PE=1 SV=1	3	3	57.3	63.7	63.1	59.4	34.9	23.2	42.1	27.4	14.2	10.5	4.89879	0.00584143	1.0124	0.857978	0.480165	0.0421319	0.57438	0.0847752
Q8VDD5	Myh9	Myosin-9 OS=Mus musculus OX=10090 GN=Myh9 PE=1 SV=4	23	15	226.1	182.7	182.6	173.5	124.5	89.8	144.5	90.5	45.6	38.1	4.88411	0.0178635	0.871086	0.356648	0.524217	0.0728161	0.574853	0.12888
P29758	Oat	Ornithine aminotransferase, mitochondrial OS=Mus musculus OX=10090 GN=Oat PE=1 SV=1	4	3	112.5	116.9	81.7	95.4	59.2	38.5	58.4	35	23.6	23.4	4.88085	0.000582603	0.772014	0.0680589	0.425894	0.0248614	0.407149	0.0293101
A2BE93	Set	Protein SET (Fragment) OS=Mus musculus OX=10090 GN=Set PE=1 SV=1	5	2	98.7	97.4	82	85.8	48.4	33.4	70.6	31.6	23.6	16.8	4.85396	0.00197126	0.855686	0.0195514	0.417134	0.0169127	0.521163	0.137864
Q8C2Q7	Hnrnph1	Heterogeneous nuclear ribonucleoprotein H OS=Mus musculus OX=10090 GN=Hnrnph1 PE=1 SV=1	19	2	414.1	350.8	296.3	386.7	164.7	131.6	194.2	121.5	81.4	76.4	4.84728	0.010763	0.892927	0.535331	0.387371	0.0224571	0.412734	0.0430958
P49312	Hnrnpa1	Heterogeneous nuclear ribonucleoprotein A1 OS=Mus musculus OX=10090 GN=Hnrnpa1 PE=1 SV=2	21	4	139.4	114.2	91.3	104.1	56.1	42.1	54.2	34	27.9	24.6	4.83048	0.0155993	0.770505	0.17569	0.387224	0.0327325	0.347792	0.0360775
Q9ES97	Rtn3	Reticulon-3 OS=Mus musculus OX=10090 GN=Rtn3 PE=1 SV=2	3	2	69.8	67.8	61.2	61.8	33.8	20.6	29.4	19.1	12.9	15.6	4.82807	0.000947168	0.893895	0.0198472	0.395349	0.0247952	0.352471	0.0135854
P05213	Tuba1b	Tubulin alpha-1B chain OS=Mus musculus OX=10090 GN=Tuba1b PE=1 SV=2	81	2	3942.6	3526.8	3364	3483.6	1977.9	1482.7	2330.2	1587.5	819.9	733.6	4.80811	0.00511332	0.916754	0.287226	0.463304	0.0250442	0.5245	0.0529157
Q9DAV9	Tmem38b	Trimeric intracellular cation channel type B OS=Mus musculus OX=10090 GN=Tmem38b PE=1 SV=1	9	3	29.7	23.6	23.5	20.3	9.2	6.9	12.7	10.7	6	5.1	4.8018	0.0206892	0.821764	0.301829	0.302064	0.0293656	0.439024	0.0431351
P48962	Slc25a4	ADP/ATP translocase 1 OS=Mus musculus OX=10090 GN=Slc25a4 PE=1 SV=4	68	3	219.8	206.3	144.4	170.7	89.5	58.3	97.8	61.3	49.8	39.1	4.79303	0.00259959	0.739498	0.0641781	0.346867	0.0145957	0.373387	0.0205906
P52480	Pkm	Pyruvate kinase PKM OS=Mus musculus OX=10090 GN=Pkm PE=1 SV=4	219	32	20880.5	17333.2	16174	15552.8	9698.6	7630.4	11469.9	7447.3	4339.1	3635	4.79223	0.0140032	0.830247	0.213454	0.453476	0.0365502	0.495037	0.0693148
P34884	Mif	Macrophage migration inhibitory factor OS=Mus musculus OX=10090 GN=Mif PE=1 SV=2	7	2	478.7	348.6	354.2	371.4	251.2	157.6	242	151.8	98.6	74.5	4.77932	0.0385557	0.87707	0.519441	0.494138	0.120682	0.476006	0.111498
P20491	Fcer1g	High affinity immunoglobulin epsilon receptor subunit gamma OS=Mus musculus OX=10090 GN=Fcer1g PE=1 SV=1	10	2	805.2	857.7	697.7	743.5	408.2	236.4	398.3	238.5	184.5	163.6	4.77708	0.00184199	0.866679	0.0861804	0.387636	0.0297406	0.382945	0.0258345
P14152	Mdh1	Malate dehydrogenase, cytoplasmic OS=Mus musculus OX=10090 GN=Mdh1 PE=1 SV=3	11	5	259.7	203.4	206.2	188.5	115.5	80.8	141.8	88.3	50.2	46.8	4.77423	0.0229225	0.8523	0.366137	0.423883	0.0563054	0.496869	0.0954636
P20152	Vim	Vimentin OS=Mus musculus OX=10090 GN=Vim PE=1 SV=3	71	24	2650	2112.4	2351.9	2270.4	1196.1	1092.7	1802.5	1044.7	476.1	524.2	4.76097	0.0199691	0.970582	0.820758	0.480598	0.0456537	0.59785	0.175412
Q62093	Srsf2	Serine/arginine-rich splicing factor 2 OS=Mus musculus OX=10090 GN=Srsf2 PE=1 SV=4	4	2	66.9	38.7	48.8	36.7	29.8	10.9	27.7	13.2	12.1	10.3	4.71429	0.0985868	0.809659	0.579725	0.385417	0.19606	0.387311	0.178115
Q9D8N0	Eef1g	Elongation factor 1-gamma OS=Mus musculus OX=10090 GN=Eef1g PE=1 SV=3	14	6	249.7	189.9	183.6	189.9	95.6	79.6	132.5	75.8	47.4	46.2	4.69658	0.028607	0.849636	0.386295	0.398544	0.0506846	0.47384	0.106953
Q9CZN7	Shmt2	Serine hydroxymethyltransferase, mitochondrial OS=Mus musculus OX=10090 GN=Shmt2 PE=1 SV=1	51	15	1307	1355.6	974.7	1159.1	629.1	395.5	601.6	431	289.1	278	4.69512	0.000565474	0.801397	0.109163	0.384812	0.0205665	0.387816	0.0116369
Q05144	Rac2	Ras-related C3 botulinum toxin substrate 2 OS=Mus musculus OX=10090 GN=Rac2 PE=1 SV=1	18	6	570.9	505.2	422.9	477.2	255.2	171.1	259	171.2	120.9	108.5	4.69093	0.0061778	0.836446	0.174953	0.396153	0.025929	0.399777	0.0276355
Q3TWW8	Srsf6	Serine/arginine-rich splicing factor 6 OS=Mus musculus OX=10090 GN=Srsf6 PE=1 SV=1	29	4	3598.1	2436.8	3196.5	1939.5	1255	713.8	1588.4	742.8	608.7	682.3	4.67459	0.0552297	0.85105	0.651823	0.326236	0.0865856	0.386286	0.123239
Q99KQ4	Nampt	Nicotinamide phosphoribosyltransferase OS=Mus musculus OX=10090 GN=Nampt PE=1 SV=1	3	2	22.2	13.7	20.4	18.8	9.6	9.7	15	8	5	2.7	4.66234	0.0852252	1.09192	0.739527	0.537604	0.19008	0.640669	0.362066
Q01853	Vcp	Transitional endoplasmic reticulum ATPase OS=Mus musculus OX=10090 GN=Vcp PE=1 SV=4	8	5	445.5	386.1	311.3	354.2	182.5	160.1	214.5	161.2	89.2	89.3	4.65882	0.00817083	0.800265	0.151565	0.411977	0.0164394	0.45178	0.0293039
E9QNN1	Dhx9	RNA helicase OS=Mus musculus OX=10090 GN=Dhx9 PE=1 SV=1	22	13	189	158.9	130.2	136.2	80.8	48.9	77	51	39.7	35	4.6573	0.0122074	0.765737	0.117371	0.372808	0.0381081	0.367922	0.0311932
Q02053	Uba1	Ubiquitin-like modifier-activating enzyme 1 OS=Mus musculus OX=10090 GN=Uba1 PE=1 SV=1	9	4	81	60.5	47	49	32.9	30.9	39.2	20.9	16.7	13.8	4.63934	0.0330746	0.678445	0.157804	0.450883	0.0636372	0.424735	0.0975721
A0A1B0GSX0	Ldha	L-lactate dehydrogenase OS=Mus musculus OX=10090 GN=Ldha PE=1 SV=1	105	16	6749.2	5414.2	5199	5104.7	3071	2214.7	3764.7	2339.1	1376.2	1252.9	4.62645	0.0192053	0.847107	0.299135	0.434558	0.0492803	0.501817	0.0900709
P26041	Msn	Moesin OS=Mus musculus OX=10090 GN=Msn PE=1 SV=3	41	18	833.3	760.7	640.9	656.7	415.3	273.5	452.8	277	174.9	169.9	4.62297	0.00337645	0.814053	0.0574731	0.43212	0.0296035	0.457842	0.0451816
P05202	Got2	Aspartate aminotransferase, mitochondrial OS=Mus musculus OX=10090 GN=Got2 PE=1 SV=1	43	13	3767.7	3755.6	2658	3116.6	1813.2	1145.9	1822	1235.2	829.4	809.6	4.59018	1.55505e-05	0.767562	0.0624465	0.393325	0.0207201	0.406364	0.0168357
Q61753	Phgdh	D-3-phosphoglycerate dehydrogenase OS=Mus musculus OX=10090 GN=Phgdh PE=1 SV=3	12	5	237.4	194.2	193.1	175.8	113.4	97.1	138.9	89.7	48.4	45.8	4.58174	0.0160579	0.854727	0.310212	0.48772	0.0409508	0.529657	0.0901778
Q922Q8	Lrrc59	Leucine-rich repeat-containing protein 59 OS=Mus musculus OX=10090 GN=Lrrc59 PE=1 SV=1	4	3	93.8	81.4	59	78.2	39.5	24.2	39.4	26.2	18.9	19.4	4.57441	0.00811762	0.783105	0.238292	0.363584	0.0298092	0.374429	0.0262358
Q9WTP6	Ak2	Adenylate kinase 2, mitochondrial OS=Mus musculus OX=10090 GN=Ak2 PE=1 SV=5	6	4	384.7	317.4	210.3	257.6	135	73.9	115.3	78.3	53.9	99.6	4.57394	0.0212891	0.666429	0.104401	0.297536	0.0323294	0.275744	0.022059
P28063	Psmb8	Proteasome subunit beta type-8 OS=Mus musculus OX=10090 GN=Psmb8 PE=1 SV=2	5	3	67.8	58.7	69.1	68.5	34.5	27.4	39.7	24.2	15.1	12.6	4.56679	0.00900066	1.08775	0.347679	0.489328	0.0304715	0.505138	0.0734696
P62814	Atp6v1b2	V-type proton ATPase subunit B, brain isoform OS=Mus musculus OX=10090 GN=Atp6v1b2 PE=1 SV=1	4	3	38.9	33.6	31.1	28.2	15.9	11.7	23.3	10.8	9.1	6.8	4.55975	0.0102596	0.817931	0.160512	0.38069	0.0219397	0.470345	0.105583
P61982	Ywhag	14-3-3 protein gamma OS=Mus musculus OX=10090 GN=Ywhag PE=1 SV=2	25	5	1854.6	1508.8	1403.8	1460.5	803.2	602.8	1032.5	641.1	374.1	364.2	4.5556	0.0169269	0.851608	0.290385	0.418029	0.0392532	0.497592	0.0837076
P08905	Lyz2	Lysozyme C-2 OS=Mus musculus OX=10090 GN=Lyz2 PE=1 SV=2	18	2	315.4	278.3	248.2	280.5	146.7	99.9	167.8	92.5	74	56.9	4.53552	0.00770164	0.890517	0.317278	0.415361	0.0283511	0.438437	0.0579386
Q9R1P3	Psmb2	Proteasome subunit beta type-2 OS=Mus musculus OX=10090 GN=Psmb2 PE=1 SV=1	8	3	363.7	329.1	317.9	342.5	206.2	143	209.7	161.3	72.5	81.3	4.50455	0.00435863	0.953233	0.525088	0.504042	0.0412693	0.535508	0.0325236
Q9QZQ8	Macroh2a1	Core histone macro-H2A.1 OS=Mus musculus OX=10090 GN=Macroh2a1 PE=1 SV=3	13	5	199	158.5	110.9	133.8	67.2	49.7	72.8	47.7	37.3	42.1	4.50252	0.0208365	0.684476	0.136213	0.326993	0.0320189	0.337063	0.0381221
A0A0A0MQF6	Gapdh	Glyceraldehyde-3-phosphate dehydrogenase OS=Mus musculus OX=10090 GN=Gapdh PE=1 SV=1	84	14	4815.3	4092.4	3545.8	3563.6	2141.5	1440.3	2672.1	1412.5	1071.7	913.5	4.48705	0.0112352	0.798118	0.130727	0.402102	0.0339471	0.458547	0.0799471
P12787	Cox5a	Cytochrome c oxidase subunit 5A, mitochondrial OS=Mus musculus OX=10090 GN=Cox5a PE=1 SV=2	3	2	45.9	43.5	36.7	42.6	20.7	13.6	26.8	12.6	9.5	10.5	4.47	0.0014006	0.887025	0.253692	0.383669	0.0180031	0.440716	0.0738835
P08752	Gnai2	Guanine nucleotide-binding protein G(i) subunit alpha-2 OS=Mus musculus OX=10090 GN=Gnai2 PE=1 SV=5	10	5	175	184.7	131.6	158.5	89	54.9	93	55.4	39.8	41	4.45173	0.00122587	0.806505	0.135358	0.400056	0.025944	0.412566	0.0321523
P56480	Atp5f1b	ATP synthase subunit beta, mitochondrial OS=Mus musculus OX=10090 GN=Atp5f1b PE=1 SV=2	44	15	1433.2	1326.7	906.3	986.1	558.4	345.4	591.7	373.7	328.4	293.4	4.43857	0.00273778	0.685677	0.0227341	0.327476	0.0160658	0.349795	0.0177937
P06745	Gpi	Glucose-6-phosphate isomerase OS=Mus musculus OX=10090 GN=Gpi PE=1 SV=4	8	4	358.6	293.3	215.8	227.6	133	104.2	161.5	94.9	63.7	83.3	4.43469	0.0177498	0.680166	0.0881093	0.363859	0.0283636	0.393312	0.0513693
Q99LC5	Etfa	Electron transfer flavoprotein subunit alpha, mitochondrial OS=Mus musculus OX=10090 GN=Etfa PE=1 SV=2	13	7	309.7	331.4	224.7	248.4	151.1	94.9	148.6	104.8	84.1	60.5	4.43361	0.00414367	0.73795	0.0346925	0.383715	0.0224688	0.395258	0.0155266
Q99JY0	Hadhb	Trifunctional enzyme subunit beta, mitochondrial OS=Mus musculus OX=10090 GN=Hadhb PE=1 SV=1	11	6	121.4	121.2	85.3	96.1	64.1	44.5	54.3	37.3	33.7	21.4	4.4029	0.0042769	0.747733	0.0297685	0.44765	0.0207336	0.377576	0.0124406
P17751	Tpi1	Triosephosphate isomerase OS=Mus musculus OX=10090 GN=Tpi1 PE=1 SV=5	57	9	2306	1768.1	1826.3	1736.3	1073	847.5	1422.6	888	470.2	455.2	4.40253	0.0279861	0.874451	0.447311	0.471392	0.0661526	0.567144	0.145601
A2AFQ2	Hsd17b10	3-hydroxyacyl-CoA dehydrogenase type-2 OS=Mus musculus OX=10090 GN=Hsd17b10 PE=1 SV=1	5	3	46.1	47.5	31.5	38.1	26.2	15.9	18	13	12.8	8.5	4.39437	0.00388935	0.74359	0.0707442	0.449786	0.0384073	0.331197	0.00680954
P38647	Hspa9	Stress-70 protein, mitochondrial OS=Mus musculus OX=10090 GN=Hspa9 PE=1 SV=3	87	26	4307.1	3990.3	2887.5	3392	2007.5	1193.9	1910	1311.4	956.8	932.5	4.39179	0.00244941	0.756803	0.0771967	0.385832	0.0281219	0.388242	0.0173404
P99024	Tubb5	Tubulin beta-5 chain OS=Mus musculus OX=10090 GN=Tubb5 PE=1 SV=1	57	7	2346.3	2166.7	1991.8	2020.7	1218.4	906.2	1321.6	918	518.3	513.3	4.37476	0.00265284	0.889098	0.110611	0.470773	0.0219935	0.496255	0.0357462
Q99JY9	Actr3	Actin-related protein 3 OS=Mus musculus OX=10090 GN=Actr3 PE=1 SV=3	13	7	322.7	283.8	248.9	258	170.9	119.3	189.1	129.7	72.8	66.8	4.34456	0.00703174	0.835779	0.130196	0.478483	0.0392949	0.525639	0.0558553
P19536	Cox5b	Cytochrome c oxidase subunit 5B, mitochondrial OS=Mus musculus OX=10090 GN=Cox5b PE=1 SV=1	10	3	541.9	594	441.5	497.2	285.9	176.1	263.6	188.3	135.9	126.3	4.33219	0.00365649	0.826393	0.122659	0.406726	0.0310186	0.397834	0.0174533
Q3V3R1	Mthfd1l	Monofunctional C1-tetrahydrofolate synthase, mitochondrial OS=Mus musculus OX=10090 GN=Mthfd1l PE=1 SV=2	10	5	168.3	164.9	112.9	132.7	80.3	54.3	81	58.1	43.3	33.9	4.31606	0.00152118	0.737095	0.0487786	0.403962	0.0169892	0.417467	0.0139297
O55143	Atp2a2	Sarcoplasmic/endoplasmic reticulum calcium ATPase 2 OS=Mus musculus OX=10090 GN=Atp2a2 PE=1 SV=2	8	6	73.3	62.8	41.1	58.7	30.8	21.8	24.1	22.5	17.5	14.1	4.30696	0.0109713	0.733284	0.218534	0.386481	0.0263508	0.342395	0.0137925
P09411	Pgk1	Phosphoglycerate kinase 1 OS=Mus musculus OX=10090 GN=Pgk1 PE=1 SV=4	68	14	4159	3061.4	2975.1	2907.9	1724.6	1427.7	2101.2	1451.2	851.7	830.8	4.29147	0.0371223	0.814775	0.347968	0.436582	0.0700165	0.491995	0.102657
P62259	Ywhae	14-3-3 protein epsilon OS=Mus musculus OX=10090 GN=Ywhae PE=1 SV=1	24	5	272.3	233.7	203.6	197.6	120.4	97.8	139.1	88.3	63.8	54.3	4.2845	0.0103395	0.792885	0.115382	0.431225	0.0233135	0.449407	0.0486488
P16110	Lgals3	Galectin-3 OS=Mus musculus OX=10090 GN=Lgals3 PE=1 SV=3	41	8	3412.4	2795	2675	2786.8	1590.4	1264.9	2073.4	1250.1	734.3	724.7	4.25456	0.0164928	0.879885	0.356687	0.459983	0.0407227	0.535409	0.107237
Q921H8	Acaa1a	3-ketoacyl-CoA thiolase A, peroxisomal OS=Mus musculus OX=10090 GN=Acaa1a PE=1 SV=1	28	9	717.8	719.4	547.4	610.1	374.2	246.8	354.3	273.3	181.6	157	4.24454	0.000503149	0.805385	0.0467838	0.43209	0.0235117	0.436682	0.00986584
P62908	Rps3	40S ribosomal protein S3 OS=Mus musculus OX=10090 GN=Rps3 PE=1 SV=1	28	10	1121.3	896.9	860.6	883	508	348.4	571.3	354.1	260.5	219.5	4.20458	0.0212929	0.863938	0.34752	0.424339	0.0518475	0.458527	0.0728571
D3Z2H9	Tpm3-rs7	Tropomyosin 3, related sequence 7 OS=Mus musculus OX=10090 GN=Tpm3-rs7 PE=3 SV=1	10	4	415.3	322.8	356	341.6	233.3	167	260.5	158.9	90.7	84.9	4.2033	0.0260905	0.945129	0.707469	0.542338	0.0972325	0.568216	0.146185
Q9D172	Gatd3a	Glutamine amidotransferase-like class 1 domain-containing protein 3A, mitochondrial OS=Mus musculus OX=10090 GN=Gatd3a PE=1 SV=1	4	3	238.1	217.7	172	184.4	109.9	56.9	99.3	63.5	58	50.6	4.19705	0.00388376	0.781922	0.0531272	0.36595	0.0365131	0.357174	0.0192086
P50516	Atp6v1a	V-type proton ATPase catalytic subunit A OS=Mus musculus OX=10090 GN=Atp6v1a PE=1 SV=2	3	3	69.5	54	45.9	47.2	32.2	27.3	32.7	17.5	13.9	15.6	4.18644	0.0264309	0.753846	0.189849	0.481781	0.0588764	0.406478	0.0776386
A0A2I3BRL8	Gm7324	Predicted gene 7324 OS=Mus musculus OX=10090 GN=Gm7324 PE=4 SV=1	8	4	635	455.9	383.9	454.4	233.9	176.6	229.6	155.8	128.1	133	4.17809	0.0435938	0.768448	0.319779	0.376295	0.0686129	0.353286	0.0678102
P63101	Ywhaz	14-3-3 protein zeta/delta OS=Mus musculus OX=10090 GN=Ywhaz PE=1 SV=1	24	4	406.7	330.1	319.2	327.6	201.1	141.8	250.6	143.5	89.2	87.5	4.16978	0.0182035	0.87785	0.363226	0.465391	0.0554943	0.534881	0.121338
Q921Y4	Mfsd5	Molybdate-anion transporter OS=Mus musculus OX=10090 GN=Mfsd5 PE=2 SV=1	12	4	275.4	193	193	203	134.6	105.8	140.7	78.4	50.6	61.9	4.16356	0.0505103	0.845431	0.475049	0.513237	0.120617	0.467763	0.137223
P60710	Actb	Actin, cytoplasmic 1 OS=Mus musculus OX=10090 GN=Actb PE=1 SV=1	151	6	14030.8	11948.7	11510.1	11270.4	7176.7	5586.2	8577.1	5764.3	3219.2	3032.4	4.15566	0.0110429	0.876864	0.266462	0.491268	0.0371251	0.552028	0.0797529
Q8C2Q8	Atp5c1	ATP synthase subunit gamma OS=Mus musculus OX=10090 GN=Atp5c1 PE=1 SV=1	6	2	130.6	119.1	73.5	90.1	49.6	26.4	47.1	28.1	31.5	28.9	4.13411	0.0038568	0.655186	0.0508516	0.304365	0.0215081	0.301161	0.0158153
P10126	Eef1a1	Elongation factor 1-alpha 1 OS=Mus musculus OX=10090 GN=Eef1a1 PE=1 SV=3	77	15	6735.3	5563.3	5174.7	5219.6	3100	2533.8	4116.2	2591.1	1602.3	1380.7	4.1229	0.0160017	0.845161	0.245936	0.458085	0.0360881	0.545371	0.100766
Q9CZ13	Uqcrc1	Cytochrome b-c1 complex subunit 1, mitochondrial OS=Mus musculus OX=10090 GN=Uqcrc1 PE=1 SV=2	5	4	49.9	49.3	36.2	42.7	22.8	10.5	24	19.3	11.2	13	4.09917	0.000639386	0.795363	0.0897044	0.335685	0.033191	0.436492	0.00710793
Q8BK67	Rcc2	Protein RCC2 OS=Mus musculus OX=10090 GN=Rcc2 PE=1 SV=1	8	3	130.1	105.7	95.1	77.5	69.7	45.2	76.8	46.5	32	25.8	4.07958	0.0194229	0.731976	0.170464	0.487277	0.0729582	0.522901	0.10167
Q9CX86	Hnrnpa0	Heterogeneous nuclear ribonucleoprotein A0 OS=Mus musculus OX=10090 GN=Hnrnpa0 PE=1 SV=1	14	3	399.8	348.9	291.9	321	171.6	137.1	200.5	128.5	92.9	90.9	4.07345	0.00803349	0.818619	0.146517	0.412315	0.0189761	0.439428	0.0414153
P60843	Eif4a1	Eukaryotic initiation factor 4A-I OS=Mus musculus OX=10090 GN=Eif4a1 PE=1 SV=1	36	10	323.2	290.4	276.2	262.5	157.9	116.4	174	114.4	84.7	67.1	4.04216	0.00643461	0.877934	0.169676	0.447034	0.0234532	0.470013	0.0410835
Q6PB66	Lrpprc	Leucine-rich PPR motif-containing protein, mitochondrial OS=Mus musculus OX=10090 GN=Lrpprc PE=1 SV=2	30	16	614.3	621.9	437.7	521.7	297	204.4	299.2	214	149.9	156.1	4.03987	0.00011116	0.776088	0.0816383	0.405598	0.0156147	0.415143	0.0137101
P63038	Hspd1	60 kDa heat shock protein, mitochondrial OS=Mus musculus OX=10090 GN=Hspd1 PE=1 SV=1	143	28	9939	9942.8	6814.4	8015.5	4494.2	2958.8	4927.3	3135.9	2681.3	2265.1	4.01945	0.000775713	0.745903	0.0521447	0.374865	0.0149205	0.405557	0.0222123
Q8QZT1	Acat1	Acetyl-CoA acetyltransferase, mitochondrial OS=Mus musculus OX=10090 GN=Acat1 PE=1 SV=1	16	9	600.3	606.5	477.4	517.2	280.4	196.6	328.8	230.9	166.5	134.2	4.0133	0.00131495	0.824163	0.0341946	0.39526	0.0129992	0.463789	0.0222176
P16045	Lgals1	Galectin-1 OS=Mus musculus OX=10090 GN=Lgals1 PE=1 SV=3	12	4	367.8	316	326	296.3	181.2	140	228.7	141	94.7	75.8	4.01056	0.0113437	0.910061	0.411285	0.469728	0.0317407	0.540655	0.091026
Q91VA7	Idh3b	Isocitrate dehydrogenase [NAD] subunit, mitochondrial OS=Mus musculus OX=10090 GN=Idh3b PE=1 SV=1	10	4	744.1	816.6	562	652.2	397.3	248.2	369.9	245.7	220	170.6	3.99565	0.00557455	0.777984	0.0957866	0.413596	0.031285	0.394438	0.0223801
P10639	Txn	Thioredoxin OS=Mus musculus OX=10090 GN=Txn PE=1 SV=3	19	4	2042.6	1848.7	1771.7	1699.8	1141	866.4	1343.2	895.2	516.8	461.4	3.97802	0.00475791	0.892118	0.179486	0.515869	0.0303957	0.575232	0.0772516
Q6DFW4	Nop58	Nucleolar protein 58 OS=Mus musculus OX=10090 GN=Nop58 PE=1 SV=1	11	5	337.4	292.3	225.1	244.9	141.8	103.7	137.5	90.6	80.2	78.2	3.97538	0.00905074	0.746387	0.083397	0.389868	0.022809	0.362236	0.0252594
A2BGG7	Ybx1	Y-box-binding protein 1 (Fragment) OS=Mus musculus OX=10090 GN=Ybx1 PE=1 SV=1	5	2	214.9	188.1	153.1	160.6	109.9	79.2	127.3	80.5	52.6	49.5	3.94711	0.00794326	0.778412	0.084931	0.469231	0.0344337	0.515633	0.0685734
A0A0G2JGD2	S100a4	Protein S100-A4 (Fragment) OS=Mus musculus OX=10090 GN=S100a4 PE=1 SV=1	27	5	2043.8	1879.8	1812.3	1738.9	1055.8	852.9	1311	883.5	533.5	461.7	3.94252	0.0037167	0.905087	0.17397	0.486467	0.0163552	0.559308	0.0635151
P14069	S100a6	Protein S100-A6 OS=Mus musculus OX=10090 GN=S100a6 PE=1 SV=3	20	3	617.7	536.2	540.5	561.1	262.2	228.9	372.1	248.3	157.2	136.3	3.93152	0.00942756	0.954675	0.597317	0.4256	0.0171905	0.537655	0.0692623
P97351	Rps3a	40S ribosomal protein S3a OS=Mus musculus OX=10090 GN=Rps3a PE=1 SV=3	19	9	847.5	641.7	591.7	581.7	375.5	274.2	413.7	267	198.8	182	3.91071	0.0329962	0.78794	0.265058	0.436275	0.067217	0.457091	0.0853869
Q80XR6	Hnrnpab	Heterogeneous nuclear ribonucleoprotein A/B OS=Mus musculus OX=10090 GN=Hnrnpab PE=1 SV=1	20	6	457.3	386.4	320.6	365.5	181.6	141.2	188.6	143.5	114.1	102.4	3.897	0.0128736	0.813204	0.201177	0.3826	0.0236734	0.393623	0.0259323
A6ZI44	Aldoa	Fructose-bisphosphate aldolase OS=Mus musculus OX=10090 GN=Aldoa PE=1 SV=1	79	11	6737.3	5133.3	4921.4	4671.6	3029.8	2431	3518.1	2594.3	1556.3	1496.3	3.88869	0.0315733	0.808131	0.295704	0.460027	0.0645198	0.514919	0.0896546
P35550	Fbl	rRNA 2'-O-methyltransferase fibrillarin OS=Mus musculus OX=10090 GN=Fbl PE=1 SV=2	28	8	2415.3	2279.2	1783.1	2046.9	1034.4	820.7	1172.4	783.3	638.8	569.9	3.88392	0.00190965	0.815848	0.100449	0.395165	0.00786812	0.416594	0.0219114
P26039	Tln1	Talin-1 OS=Mus musculus OX=10090 GN=Tln1 PE=1 SV=2	9	9	82.8	69.3	74	66.8	39.1	31	42	33.2	21.2	18.1	3.87023	0.0147461	0.925707	0.537083	0.460881	0.0349414	0.494412	0.0412179
P27659	Rpl3	60S ribosomal protein L3 OS=Mus musculus OX=10090 GN=Rpl3 PE=1 SV=3	15	8	460.8	374.3	356.4	386.4	209.8	148.8	237.2	155	116	101.5	3.83954	0.0195773	0.889474	0.419529	0.42941	0.0459667	0.469644	0.065534
P19783	Cox4i1	Cytochrome c oxidase subunit 4 isoform 1, mitochondrial OS=Mus musculus OX=10090 GN=Cox4i1 PE=1 SV=2	17	5	211.1	225.3	189.4	179.2	105.8	78	129.6	78.9	59.5	54.6	3.82472	0.00216522	0.844638	0.0605236	0.421173	0.0149312	0.477773	0.049448
Q8C605	Pfkp	ATP-dependent 6-phosphofructokinase OS=Mus musculus OX=10090 GN=Pfkp PE=1 SV=1	18	8	192.1	164.3	148.9	151.5	86.2	69.4	99	63.3	46.4	47.2	3.80769	0.0110148	0.842873	0.182739	0.436588	0.025183	0.455387	0.050279
A0A0R4J0G0	Pck2	Phosphoenolpyruvate carboxykinase (GTP) OS=Mus musculus OX=10090 GN=Pck2 PE=1 SV=1	9	5	207.4	225.9	164.1	161.8	106.8	69.5	111.5	71.6	60.9	53.1	3.80088	0.00393041	0.752135	0.0288331	0.406877	0.0252562	0.422571	0.0295366
Q61171	Prdx2	Peroxiredoxin-2 OS=Mus musculus OX=10090 GN=Prdx2 PE=1 SV=3	5	3	143.2	129.9	124.2	115.3	52.7	62.1	78	58.8	37.4	35.3	3.75653	0.00448408	0.876968	0.1706	0.420359	0.0104199	0.500915	0.0281316
Q68FD5	Cltc	Clathrin heavy chain 1 OS=Mus musculus OX=10090 GN=Cltc PE=1 SV=3	27	14	892	840.3	713.7	728.2	511.3	389.1	545.4	395.4	250.6	211.6	3.74794	0.00258971	0.832362	0.032529	0.519771	0.0245083	0.543093	0.0379116
Q9D0K2	Oxct1	Succinyl-CoA:3-ketoacid coenzyme A transferase 1, mitochondrial OS=Mus musculus OX=10090 GN=Oxct1 PE=1 SV=1	10	4	379.1	378.3	261.5	292.9	173.6	126.4	188.6	129	113.4	91.2	3.70186	0.00161095	0.731978	0.0231145	0.396092	0.0104844	0.419329	0.0178769
Q8K2B3	Sdha	Succinate dehydrogenase [ubiquinone] flavoprotein subunit, mitochondrial OS=Mus musculus OX=10090 GN=Sdha PE=1 SV=1	30	10	936.2	966	691.9	803.5	483.2	288.9	465	303.1	286.7	227.7	3.6979	0.00226078	0.786142	0.0720245	0.405898	0.0289485	0.403796	0.0204265
Q8BV66	Ifi44	Interferon-induced protein 44 OS=Mus musculus OX=10090 GN=Ifi44 PE=2 SV=1	5	3	248.6	220.4	217.5	211.6	147.9	94.8	144.3	98.3	55.9	71.2	3.69001	0.00869092	0.914925	0.300335	0.517484	0.0638956	0.517271	0.0523749
A0A1L1STE6	Idh3a	Isocitrate dehydrogenase [NAD] subunit, mitochondrial OS=Mus musculus OX=10090 GN=Idh3a PE=1 SV=1	13	5	110	108.4	70.7	86	57.9	29.9	43.7	29.5	29	31.4	3.61589	0.000333113	0.717491	0.0569089	0.402015	0.0431523	0.335165	0.00954703
O09061	Psmb1	Proteasome subunit beta type-1 OS=Mus musculus OX=10090 GN=Psmb1 PE=1 SV=1	6	5	40.1	37.7	38.2	37	20.8	20.2	21.8	17.9	8.9	12.7	3.60185	0.00633485	0.966581	0.434783	0.526992	0.00448873	0.510283	0.0141403
P40142	Tkt	Transketolase OS=Mus musculus OX=10090 GN=Tkt PE=1 SV=1	16	7	636.9	505.4	510.9	490	327.9	234.4	419.7	250.4	157.4	160.6	3.59214	0.0245315	0.876215	0.399531	0.492252	0.0694284	0.586623	0.158504
Q9CQW2	Arl8b	ADP-ribosylation factor-like protein 8B OS=Mus musculus OX=10090 GN=Arl8b PE=1 SV=1	14	4	753.1	701.8	530.9	576.9	302.4	229.4	373.3	211.9	231.5	176	3.57031	0.00516634	0.761427	0.0372207	0.365523	0.00921338	0.402227	0.0358907
G3UVV4	Hk1	Hexokinase OS=Mus musculus OX=10090 GN=Hk1 PE=1 SV=1	11	4	85.3	77.5	49.1	66.8	30	21.3	38.4	30.6	24.9	20.9	3.55459	0.00556644	0.711916	0.136189	0.315111	0.0108043	0.423833	0.0135493
P35700	Prdx1	Peroxiredoxin-1 OS=Mus musculus OX=10090 GN=Prdx1 PE=1 SV=1	39	9	1751.6	1443.7	1306.7	1364.4	848.8	696.9	1015.3	741	466	436.7	3.53971	0.017718	0.835947	0.236228	0.483742	0.0406922	0.549651	0.0732137
P62855	Rps26	40S ribosomal protein S26 OS=Mus musculus OX=10090 GN=Rps26 PE=1 SV=3	13	3	835.5	745.6	749.2	730	463.7	359.5	522.6	318.3	229.7	218.3	3.52924	0.00633532	0.935551	0.383103	0.52065	0.0314262	0.531845	0.0801505
P63242	Eif5a	Eukaryotic translation initiation factor 5A-1 OS=Mus musculus OX=10090 GN=Eif5a PE=1 SV=2	21	7	2246.2	2031.5	1986.9	1973.4	1134.4	1007.4	1531.5	1047.2	642	573.7	3.51871	0.00537044	0.925801	0.278076	0.50069	0.0133668	0.602824	0.0850088
Q9CZU6	Cs	Citrate synthase, mitochondrial OS=Mus musculus OX=10090 GN=Cs PE=1 SV=1	59	15	2461.3	2394.6	1735.8	2023.1	1248.6	844.3	1254	897.2	719.9	660.8	3.51698	0.00065694	0.774089	0.065287	0.431001	0.0212942	0.443007	0.0175382
A0A1B0GSG5	Rnh1	Ribonuclease inhibitor OS=Mus musculus OX=10090 GN=Rnh1 PE=1 SV=1	14	6	556.7	452.4	505.1	473.4	369.3	259.9	375.9	261.1	145.2	144.9	3.47846	0.0204016	0.969676	0.805309	0.623526	0.12849	0.631256	0.138541
A0A3B2WDD2	Rpl10a	Ribosomal protein OS=Mus musculus OX=10090 GN=Rpl10a PE=1 SV=1	9	5	695.7	564.9	489.7	539	313.1	263.3	382.9	257.9	186.7	176.3	3.47273	0.0207077	0.81604	0.23898	0.457243	0.0393888	0.508329	0.0756657
Q99LB4	Capg	Capping protein (Actin filament), gelsolin-like OS=Mus musculus OX=10090 GN=Capg PE=1 SV=1	38	9	652.4	573.2	556.4	516.3	341.1	288.5	418.1	283.4	195	158.8	3.4641	0.0098304	0.875245	0.227144	0.513708	0.0245157	0.572373	0.0785592
P47962	Rpl5	60S ribosomal protein L5 OS=Mus musculus OX=10090 GN=Rpl5 PE=1 SV=3	9	3	144.5	123.3	101	120.4	72.9	59.8	95.4	46.9	47.2	30.7	3.43774	0.0194311	0.826736	0.247744	0.495519	0.0323827	0.531367	0.141169
Q9CPQ8	Atp5mg	ATP synthase subunit g, mitochondrial OS=Mus musculus OX=10090 GN=Atp5mg PE=1 SV=1	4	3	227.7	240.6	189.6	195.7	120.4	85.3	120.1	72.8	71.8	64.6	3.43328	0.00197538	0.822763	0.0283082	0.439248	0.0196824	0.411915	0.030261
I7HLV2	Rpl10	60S ribosomal protein L10 (Fragment) OS=Mus musculus OX=10090 GN=Rpl10 PE=1 SV=1	13	4	594	504.2	478.3	505.6	278.7	208.1	350.5	202	158.5	164.4	3.40105	0.0132073	0.895921	0.347476	0.443271	0.033179	0.503096	0.0879899
Q9Z2I9	Sucla2	Succinate--CoA ligase [ADP-forming] subunit beta, mitochondrial OS=Mus musculus OX=10090 GN=Sucla2 PE=1 SV=2	7	4	60.6	51.8	44.6	46.7	26.1	19.9	21.1	20	17.9	15.5	3.36527	0.0130704	0.812278	0.144922	0.409253	0.0252901	0.365658	0.015121
Q9DCD0	Pgd	6-phosphogluconate dehydrogenase, decarboxylating OS=Mus musculus OX=10090 GN=Pgd PE=1 SV=3	21	9	486.3	403.9	393.9	372.6	243.2	202	293	193.9	127.9	136.8	3.36305	0.0171072	0.861042	0.283288	0.500112	0.040287	0.546956	0.0887406
Q9Z1N5	Ddx39b	Spliceosome RNA helicase Ddx39b OS=Mus musculus OX=10090 GN=Ddx39b PE=1 SV=1	7	4	152.1	126.9	113.4	119.9	55.3	50.7	64.5	47.5	41.9	41.2	3.3574	0.0161599	0.836201	0.221169	0.379928	0.0212295	0.401434	0.0315721
P08249	Mdh2	Malate dehydrogenase, mitochondrial OS=Mus musculus OX=10090 GN=Mdh2 PE=1 SV=3	74	16	3580.7	3685.3	2584.8	2945.2	1767.6	1169.3	1737.6	1258.4	1219.6	951.4	3.34684	0.00317722	0.761079	0.0436901	0.404198	0.0191214	0.412331	0.012939
P40124	Cap1	Adenylyl cyclase-associated protein 1 OS=Mus musculus OX=10090 GN=Cap1 PE=1 SV=4	25	10	1168.9	1024.2	975.4	910.6	661.3	497.2	743.7	493.8	345.8	312.9	3.32944	0.00922377	0.85997	0.192358	0.528248	0.0419265	0.56427	0.0804511
Q9Z1Q9	Vars1	Valine--tRNA ligase OS=Mus musculus OX=10090 GN=Vars1 PE=1 SV=1	3	2	23.6	14	23.8	17.9	8.1	7.8	9	9.7	7	4.3	3.32743	0.118714	1.10904	0.750828	0.422872	0.152363	0.49734	0.188557
G3UZJ4	Prdx5	Thioredoxin-dependent peroxiredoxin OS=Mus musculus OX=10090 GN=Prdx5 PE=1 SV=1	13	4	519.1	460.4	338.6	343	208.9	166.3	229.5	179.2	163.9	131.2	3.31921	0.00950192	0.695865	0.0368978	0.383053	0.0141012	0.417254	0.0178515
P58252	Eef2	Elongation factor 2 OS=Mus musculus OX=10090 GN=Eef2 PE=1 SV=2	71	18	2354.6	2017.9	1820	1821.8	1165.6	873.5	1321.4	925	574.3	752.2	3.29627	0.0152727	0.832887	0.162195	0.466346	0.0346086	0.513756	0.0549547
V9GWY0	Gm15013	40S ribosomal protein S4 OS=Mus musculus OX=10090 GN=Gm15013 PE=3 SV=1	8	3	271.4	212.8	199.3	220.7	112.3	93.3	157.3	98.7	74.1	73.3	3.28494	0.0289691	0.86741	0.411615	0.424618	0.0455763	0.528707	0.110459
Q8BVY0	Rsl1d1	Ribosomal L1 domain-containing protein 1 OS=Mus musculus OX=10090 GN=Rsl1d1 PE=1 SV=1	5	3	177.4	123.6	97.7	101.5	68	49.9	68.6	51.5	42.5	49.7	3.26464	0.061419	0.661794	0.199714	0.391694	0.0841532	0.399003	0.0851319
Q8BFR5	Tufm	Elongation factor Tu, mitochondrial OS=Mus musculus OX=10090 GN=Tufm PE=1 SV=1	60	17	2932.3	3000.6	2089.4	2345.9	1545.7	946.6	1392.3	1059.1	1019.5	801.2	3.25858	0.00307969	0.747577	0.0300079	0.420081	0.0293679	0.413187	0.00940997
Q9WUM4	Coro1c	Coronin-1C OS=Mus musculus OX=10090 GN=Coro1c PE=1 SV=2	5	2	144.7	159.1	136.2	130.4	97.2	67.7	109.2	59	47.1	46.4	3.2492	0.00466684	0.877551	0.138797	0.542791	0.0515717	0.553654	0.121813
Q9CXW4	Rpl11	60S ribosomal protein L11 OS=Mus musculus OX=10090 GN=Rpl11 PE=1 SV=4	7	2	504.5	433.2	383.8	438.9	240.7	190.2	276.2	190.7	155.1	136.4	3.21681	0.0127632	0.877359	0.33004	0.459529	0.0284591	0.49792	0.0516243
P63323	Rps12	40S ribosomal protein S12 OS=Mus musculus OX=10090 GN=Rps12 PE=1 SV=2	6	2	180.1	169.1	159.9	143.4	101.3	79.3	115.1	75.6	50.2	58.6	3.20956	0.00329825	0.868557	0.146674	0.517182	0.0206271	0.546105	0.0608757
P09405	Ncl	Nucleolin OS=Mus musculus OX=10090 GN=Ncl PE=1 SV=2	75	23	3026.9	2040.1	1690.1	1825.4	1216.3	936.1	1384.7	914.2	842.2	742.4	3.19765	0.0724174	0.693803	0.25962	0.424788	0.104765	0.4537	0.126946
P62827	Ran	GTP-binding nuclear protein Ran OS=Mus musculus OX=10090 GN=Ran PE=1 SV=3	20	8	1576.8	1504.4	1363.1	1360.7	828.1	654.8	982.4	643.5	519.6	454.8	3.16215	0.00212021	0.884006	0.0387116	0.481274	0.0135289	0.527684	0.0522964
Q9JJI8	Rpl38	60S ribosomal protein L38 OS=Mus musculus OX=10090 GN=Rpl38 PE=1 SV=3	11	2	1097.3	1029.5	952.9	890.9	611.8	455.8	644.7	447.1	367.3	308	3.14942	0.00382882	0.866936	0.0912044	0.501975	0.0248325	0.513353	0.0384089
P18760	Cfl1	Cofilin-1 OS=Mus musculus OX=10090 GN=Cfl1 PE=1 SV=3	29	8	2326.8	2358.2	2223.8	2247.9	1364	1234.4	1831.6	1348.1	791.5	698.2	3.14493	0.000947809	0.954472	0.0327543	0.554621	0.00405933	0.678698	0.0898581
P14206	Rpsa	40S ribosomal protein SA OS=Mus musculus OX=10090 GN=Rpsa PE=1 SV=4	5	2	101.9	91.3	81.7	76.6	52.2	36.8	51.1	38.6	27.1	34.8	3.12116	0.0098104	0.819358	0.0973048	0.460663	0.0307157	0.464286	0.0241697
P67778	Phb	Prohibitin OS=Mus musculus OX=10090 GN=Phb PE=1 SV=1	11	4	223.9	182.9	130.5	156.3	83.8	55.3	91	71.7	43.1	87.5	3.11485	0.0446918	0.705015	0.131558	0.341937	0.0330748	0.399951	0.0327783
Q9DCW4	Etfb	Electron transfer flavoprotein subunit beta OS=Mus musculus OX=10090 GN=Etfb PE=1 SV=3	17	7	410.2	393.5	293.3	332	234.6	143.5	222.1	172.9	139	122.6	3.07225	0.00185905	0.778027	0.051543	0.470449	0.0442386	0.491477	0.0157799
P62897	Cycs	Cytochrome c, somatic OS=Mus musculus OX=10090 GN=Cycs PE=1 SV=2	4	2	39.3	37.2	24.5	32	21.9	9.5	26	18.5	17.2	8	3.03571	0.0322116	0.738562	0.124053	0.410458	0.0697273	0.581699	0.0544455
Q9CQN1	Trap1	Heat shock protein 75 kDa, mitochondrial OS=Mus musculus OX=10090 GN=Trap1 PE=1 SV=1	29	13	446.2	469.2	357.7	389.4	267	179.9	227.1	178	162.6	139.5	3.03012	0.00281315	0.816146	0.0501173	0.488202	0.0350417	0.442539	0.0111017
P42932	Cct8	T-complex protein 1 subunit theta OS=Mus musculus OX=10090 GN=Cct8 PE=1 SV=3	14	9	211.9	187.2	186	165.2	119.5	103.9	124.6	97.1	64.3	67.6	3.02578	0.00858585	0.87998	0.276223	0.559759	0.0265501	0.5555	0.0407789
Q8K019	Bclaf1	Bcl-2-associated transcription factor 1 OS=Mus musculus OX=10090 GN=Bclaf1 PE=1 SV=2	2	2	91.2	58	67.8	55	41.1	21.5	40.8	25.5	27.3	22.1	3.02024	0.0971412	0.823056	0.535419	0.419571	0.153756	0.44437	0.151474
P63325	Rps10	40S ribosomal protein S10 OS=Mus musculus OX=10090 GN=Rps10 PE=1 SV=1	12	4	602.3	559.7	470.6	471.7	312.1	270.2	393	275.9	191.9	193.1	3.01818	0.0029948	0.810929	0.0356243	0.501119	0.0104581	0.575645	0.0583278
P61979	Hnrnpk	Heterogeneous nuclear ribonucleoprotein K OS=Mus musculus OX=10090 GN=Hnrnpk PE=1 SV=1	32	10	630.2	586.4	505.9	536.8	331.7	238.8	332.5	272.3	190.9	214.9	2.99803	0.00377296	0.857061	0.08331	0.46893	0.0243508	0.497123	0.0144866
P07901	Hsp90aa1	Heat shock protein HSP 90-alpha OS=Mus musculus OX=10090 GN=Hsp90aa1 PE=1 SV=4	58	8	174.4	148	151.4	128.1	94.7	69.5	114.8	75.3	56.5	52.3	2.96324	0.0153039	0.866935	0.347306	0.509305	0.049318	0.58964	0.108392
Q9DC61	Pmpca	Mitochondrial-processing peptidase subunit alpha OS=Mus musculus OX=10090 GN=Pmpca PE=1 SV=1	3	2	17.4	18.6	10.2	13.2	7	4.6	6.2	5.7	5	7.2	2.95082	0.0109058	0.65	0.0599109	0.322222	0.0118785	0.330556	0.00289709
Q8BLF1	Nceh1	Neutral cholesterol ester hydrolase 1 OS=Mus musculus OX=10090 GN=Nceh1 PE=1 SV=1	3	2	40.1	38.4	36.1	36.9	22.8	26.5	28.4	22.5	12.1	14.6	2.94007	0.00338902	0.929936	0.0995698	0.628025	0.0188961	0.648408	0.0460956
P25444	Rps2	40S ribosomal protein S2 OS=Mus musculus OX=10090 GN=Rps2 PE=1 SV=3	24	7	1217.8	1128.4	948	993.5	640.8	525.6	766.3	506.3	428.5	376.5	2.91453	0.00447298	0.827508	0.0563005	0.497144	0.0149349	0.542409	0.0597643
A0A1B0GX27	Bcat2	Branched-chain-amino-acid aminotransferase OS=Mus musculus OX=10090 GN=Bcat2 PE=1 SV=1	6	2	540.7	503	377	419.6	279.3	180.8	260.9	215.5	191.7	169.7	2.88794	0.00406775	0.763246	0.0491265	0.440835	0.0311421	0.456453	0.0106483
P19096	Fasn	Fatty acid synthase OS=Mus musculus OX=10090 GN=Fasn PE=1 SV=2	4	3	65.2	60.2	53.2	57.5	43	28.5	41.2	28.8	18	25.8	2.86301	0.0126476	0.882775	0.155605	0.570175	0.0723029	0.558214	0.0536038
Q61599	Arhgdib	Rho GDP-dissociation inhibitor 2 OS=Mus musculus OX=10090 GN=Arhgdib PE=1 SV=3	10	3	137.1	135	150.2	121.1	88.1	76.4	109.2	83.3	48.7	46.7	2.8522	0.000269245	0.99706	0.980615	0.604557	0.0119855	0.70746	0.0920835
P50580	Pa2g4	Proliferation-associated protein 2G4 OS=Mus musculus OX=10090 GN=Pa2g4 PE=1 SV=3	4	3	29	27.9	27.8	24.1	15.9	15	23.9	15.2	10.9	9.2	2.83085	0.00301385	0.912127	0.324571	0.543058	0.00297484	0.68717	0.179506
Q99KI0	Aco2	Aconitate hydratase, mitochondrial OS=Mus musculus OX=10090 GN=Aco2 PE=1 SV=1	52	18	1675	1634.9	1257.4	1423.8	914.9	641.5	957.7	711	620.4	557.2	2.81072	0.00122988	0.810055	0.0667809	0.470226	0.0239447	0.504154	0.0224153
Q9D051	Pdhb	Pyruvate dehydrogenase E1 component subunit beta, mitochondrial OS=Mus musculus OX=10090 GN=Pdhb PE=1 SV=1	7	4	15	18.9	13.8	16	8.1	3.5	10.7	6.7	6	6.1	2.80165	0.0305652	0.879056	0.456512	0.342183	0.0659804	0.513274	0.0980644
P62830	Rpl23	60S ribosomal protein L23 OS=Mus musculus OX=10090 GN=Rpl23 PE=1 SV=1	14	5	420.4	383.4	321.1	336	215.5	184.5	226.2	162.3	155.3	132.7	2.79097	0.00699144	0.817492	0.0666252	0.497636	0.0139905	0.483329	0.0301876
P62918	Rpl8	60S ribosomal protein L8 OS=Mus musculus OX=10090 GN=Rpl8 PE=1 SV=2	25	6	919.2	837.3	799.7	768.2	540.1	442.2	604	413.5	320.3	309.8	2.78765	0.00533064	0.892627	0.164617	0.559237	0.0261209	0.579277	0.0705077
Q9WV32	Arpc1b	Actin-related protein 2/3 complex subunit 1B OS=Mus musculus OX=10090 GN=Arpc1b PE=1 SV=4	8	3	343.1	318.8	296	303.5	193.4	143.4	225.8	142.6	137.5	101.1	2.7741	0.0105215	0.905726	0.133604	0.508838	0.028018	0.55658	0.0772434
A0A1D5RLW5	Rpl18a	60S ribosomal protein L18a OS=Mus musculus OX=10090 GN=Rpl18a PE=1 SV=1	21	6	1780.5	1622.4	1585.9	1678.2	996.8	813.7	1198.1	775.3	639.9	598	2.74893	0.00565886	0.959211	0.527506	0.532046	0.0223092	0.579917	0.0869088
B1ATI9	Gas7	Growth arrest-specific protein 7 OS=Mus musculus OX=10090 GN=Gas7 PE=1 SV=1	3	2	25.6	22.8	12.5	18	15.9	6.4	11.9	11.1	8	9.8	2.7191	0.0116271	0.630165	0.10116	0.460744	0.118862	0.475207	0.0128904
P68040	Rack1	Receptor of activated protein C kinase 1 OS=Mus musculus OX=10090 GN=Rack1 PE=1 SV=3	16	7	267.2	266.2	231.6	237	131.6	114.9	179.2	105.7	107.6	88.9	2.7145	0.00307549	0.878515	0.00710612	0.46213	0.00338312	0.534121	0.0774679
D3YVJ7	Akr1b3	Aldo-keto reductase family 1, member B3 (aldose reductase) (Fragment) OS=Mus musculus OX=10090 GN=Akr1b3 PE=1 SV=1	5	3	44.6	45	39.7	45	22.9	22.8	36.3	22	17.9	15.3	2.6988	0.00216837	0.945313	0.453901	0.510045	8.81987e-05	0.65067	0.160163
O89053	Coro1a	Coronin-1A OS=Mus musculus OX=10090 GN=Coro1a PE=1 SV=5	18	6	182.9	174.6	164.2	172.6	112.4	75	121.1	108.6	66.3	66.5	2.69202	0.00136243	0.942098	0.221711	0.524196	0.0471644	0.642517	0.0135059
Q505N6	Rps6ka1	Ribosomal protein S6 kinase OS=Mus musculus OX=10090 GN=Rps6ka1 PE=1 SV=1	4	2	380.5	338.1	378.7	396.7	258.8	212.2	281.9	218.1	131.2	139.4	2.65558	0.00916474	1.07904	0.342804	0.655441	0.0590678	0.695797	0.103996
P62267	Rps23	40S ribosomal protein S23 OS=Mus musculus OX=10090 GN=Rps23 PE=1 SV=3	20	5	822.9	739.4	701.1	677.8	463.4	387.6	551.2	390.3	313.8	285.6	2.60644	0.00827375	0.882609	0.168644	0.54471	0.024227	0.602637	0.0757101
Q6ZWY3	Rps27l	40S ribosomal protein S27-like OS=Mus musculus OX=10090 GN=Rps27l PE=1 SV=3	3	2	50.5	42.4	45.2	39.6	20.4	25.7	30.9	25.1	18.6	17.2	2.59497	0.0201016	0.912809	0.497224	0.496233	0.0402176	0.602799	0.0657809
P60867	Rps20	40S ribosomal protein S20 OS=Mus musculus OX=10090 GN=Rps20 PE=1 SV=1	9	2	171.6	149	130.9	129.4	95.8	77.6	112.3	71	62.6	61.5	2.5834	0.0130012	0.811915	0.116867	0.540861	0.0367317	0.57174	0.100212
Q01768	Nme2	Nucleoside diphosphate kinase B OS=Mus musculus OX=10090 GN=Nme2 PE=1 SV=1	21	7	234.1	224.7	190.3	188.7	129.7	112.2	157.3	126.9	89	88.9	2.57898	0.00111808	0.826068	0.0139789	0.527245	0.00828374	0.619442	0.0316454
P62281	Rps11	40S ribosomal protein S11 OS=Mus musculus OX=10090 GN=Rps11 PE=1 SV=3	19	6	548.3	530.4	501.7	509.7	329.6	254	361	237.6	228.3	192.2	2.56528	0.0037268	0.93761	0.0753985	0.541022	0.0237497	0.554927	0.0613158
Q9WUM5	Suclg1	Succinate--CoA ligase [ADP/GDP-forming] subunit alpha, mitochondrial OS=Mus musculus OX=10090 GN=Suclg1 PE=1 SV=4	10	3	464.6	475.3	363.4	404.4	242.3	179.5	251.5	189.5	202.1	170.1	2.52526	0.00351397	0.816895	0.0556121	0.448771	0.0147844	0.469199	0.0155342
P26443	Glud1	Glutamate dehydrogenase 1, mitochondrial OS=Mus musculus OX=10090 GN=Glud1 PE=1 SV=1	22	10	451	443.8	338.4	394.5	254.3	194.3	274.6	198.4	189.3	167.3	2.50925	0.00184478	0.819066	0.103452	0.501341	0.0178525	0.52861	0.0313854
P14131	Rps16	40S ribosomal protein S16 OS=Mus musculus OX=10090 GN=Rps16 PE=1 SV=4	17	4	420.3	415.1	361.8	346.6	263.1	234.7	315.5	192.4	176.5	157.3	2.5027	0.00156894	0.847977	0.0156269	0.595882	0.00723469	0.607972	0.117175
P10404	MLV-related proviral Env polyprotein OS=Mus musculus OX=10090	MLV-related proviral Env polyprotein OS=Mus musculus OX=10090 PE=1 SV=3	15	2	1833.4	1706.5	1143.5	1384	810.7	661	910.4	697.7	695.1	721.7	2.49852	0.00370882	0.714003	0.0651704	0.415746	0.00888408	0.454278	0.0160437
A0A2I3BPG9	Rpl36a-ps1	Ribosomal protein L36A, pseudogene 1 OS=Mus musculus OX=10090 GN=Rpl36a-ps1 PE=3 SV=1	8	3	100	81.9	82.5	90.8	59.9	44.8	76.5	47.2	39.4	33.7	2.48837	0.0290992	0.952721	0.707922	0.575591	0.0819329	0.680044	0.23311
Q9CZX8	Rps19	40S ribosomal protein S19 OS=Mus musculus OX=10090 GN=Rps19 PE=1 SV=3	11	5	676.2	590.1	627.3	622.4	424	358.5	508.8	326.6	254.7	254.8	2.48538	0.0126973	0.986891	0.865134	0.617942	0.0465387	0.659717	0.165923
Q9CPR4	Rpl17	60S ribosomal protein L17 OS=Mus musculus OX=10090 GN=Rpl17 PE=1 SV=3	21	5	1665.9	1581.6	1444.7	1493.8	997.6	761.5	1157	771.4	662.5	645	2.48375	0.00196379	0.90485	0.0868836	0.541678	0.0272174	0.593811	0.0790627
O35405	Pld3	5'-3' exonuclease PLD3 OS=Mus musculus OX=10090 GN=Pld3 PE=1 SV=1	4	2	142.7	117.8	79	113.6	55.7	35	46.1	41.5	22.3	83.1	2.47154	0.142155	0.739347	0.252208	0.348177	0.0344951	0.336276	0.0207816
Q3THW5	H2az2	Histone H2A.V OS=Mus musculus OX=10090 GN=H2az2 PE=1 SV=3	33	2	1207.9	1167.2	968.5	1062.7	717.1	515.2	706.5	473.8	511.9	456.6	2.45235	0.00237439	0.855206	0.078673	0.518841	0.0309797	0.496947	0.0369396
Q8CGK3	Lonp1	Lon protease homolog, mitochondrial OS=Mus musculus OX=10090 GN=Lonp1 PE=1 SV=2	13	10	137	140.6	106.3	120.1	83.4	54.7	69	50.2	61.6	51.8	2.44797	0.00401843	0.815562	0.069589	0.497478	0.040405	0.429395	0.0142908
P35979	Rpl12	60S ribosomal protein L12 OS=Mus musculus OX=10090 GN=Rpl12 PE=1 SV=2	15	6	92	81	85	71.8	52.6	42.3	60.9	46.9	38	32.7	2.44696	0.0139488	0.906358	0.445297	0.548555	0.0352722	0.623121	0.0671463
P67984	Rpl22	60S ribosomal protein L22 OS=Mus musculus OX=10090 GN=Rpl22 PE=1 SV=2	6	2	113.9	100.7	92.1	93.2	65	49.7	69.2	49.2	45.6	44.2	2.38976	0.0111245	0.863467	0.157472	0.534483	0.0385636	0.551724	0.0568138
P51569	Gla	Alpha-galactosidase A OS=Mus musculus OX=10090 GN=Gla PE=1 SV=1	2	2	161.2	148.4	133.8	132.8	95.1	67.2	76.8	73.9	68.2	61.4	2.38889	0.00642156	0.861111	0.0787622	0.524225	0.0407885	0.486757	0.00675297
Q00612	G6pdx	Glucose-6-phosphate 1-dehydrogenase X OS=Mus musculus OX=10090 GN=G6pdx PE=1 SV=3	6	4	97.8	97.2	83.9	85.5	65.4	53.4	68.9	53.6	38.8	43.7	2.36364	0.00191999	0.868718	0.00442601	0.609231	0.0239717	0.628205	0.0418256
P62264	Rps14	40S ribosomal protein S14 OS=Mus musculus OX=10090 GN=Rps14 PE=1 SV=3	17	3	289.8	263.7	257.9	274	152.5	151.5	209.4	145.3	117.9	117.2	2.35432	0.00665723	0.960976	0.554179	0.549232	0.0107822	0.640831	0.102842
P24369	Ppib	Peptidyl-prolyl cis-trans isomerase B OS=Mus musculus OX=10090 GN=Ppib PE=1 SV=2	3	2	106	101.2	78	86.1	56.9	44.7	64.2	44.7	51.4	38.4	2.30735	0.0136487	0.791988	0.0445573	0.490347	0.0150659	0.525579	0.0392925
Q64523	H2ac20	Histone H2A type 2-C OS=Mus musculus OX=10090 GN=H2ac20 PE=1 SV=3	46	4	659.7	714.7	592.2	706.9	423.2	335	448.9	315.8	304.2	292.9	2.30179	0.00517751	0.945212	0.613883	0.551659	0.0272949	0.556388	0.0515204
Q62426	Cstb	Cystatin-B OS=Mus musculus OX=10090 GN=Cstb PE=1 SV=1	9	3	412.6	382.4	392.8	367	306.3	235.3	355.4	239.1	182.5	164.1	2.29371	0.00616252	0.955723	0.469002	0.681258	0.0815322	0.747799	0.237128
P35486	Pdha1	Pyruvate dehydrogenase E1 component subunit alpha, somatic form, mitochondrial OS=Mus musculus OX=10090 GN=Pdha1 PE=1 SV=1	5	2	229.4	220.7	175	180.4	136.6	107.4	126.2	112.8	99.7	96.6	2.29292	0.00132161	0.789602	0.0114903	0.542102	0.0211635	0.530993	0.00567907
P62962	Pfn1	Profilin-1 OS=Mus musculus OX=10090 GN=Pfn1 PE=1 SV=2	51	8	4010.3	3848.6	4058	3972.5	2738.8	2289.3	3507.9	2434.8	1860.1	1593.1	2.27583	0.00498235	1.02184	0.447201	0.639797	0.0273154	0.756175	0.219482
Q64475	H2bc3	Histone H2B type 1-B OS=Mus musculus OX=10090 GN=H2bc3 PE=1 SV=3	137	8	12564.5	13490	10832.5	12154.5	7669.3	6064.6	8408	5450.6	5894.3	5590.5	2.26861	0.00444011	0.882266	0.197694	0.527122	0.0218678	0.531908	0.0589132
Q62425	Ndufa4	Cytochrome c oxidase subunit NDUFA4 OS=Mus musculus OX=10090 GN=Ndufa4 PE=1 SV=2	12	4	105.5	130.9	112.6	125.9	78.5	46.8	75.5	51.9	57.4	47.3	2.25788	0.0404796	1.00888	0.948278	0.530034	0.11172	0.538917	0.0880254
P17742	Ppia	Peptidyl-prolyl cis-trans isomerase A OS=Mus musculus OX=10090 GN=Ppia PE=1 SV=2	48	11	2716.4	2660.4	2703.9	2551.8	1986.3	1695.2	2289.3	1781.9	1209.8	1174.3	2.25527	0.000490497	0.977477	0.532868	0.684701	0.029241	0.757179	0.124876
P62889	Rpl30	60S ribosomal protein L30 OS=Mus musculus OX=10090 GN=Rpl30 PE=1 SV=2	5	2	193.8	187.1	164.6	187.6	116.1	105.3	152.6	108.7	97.1	72	2.25251	0.0147136	0.924652	0.353622	0.581255	0.00628955	0.686007	0.114641
E9Q616	Ahnak	AHNAK nucleoprotein (desmoyokin) OS=Mus musculus OX=10090 GN=Ahnak PE=1 SV=1	23	7	2042.4	1608.6	1603.7	1536.8	1171.7	1097.6	1415.6	1175.9	875.4	774.8	2.21246	0.046135	0.860175	0.364809	0.621556	0.0882284	0.709806	0.165985
P62082	Rps7	40S ribosomal protein S7 OS=Mus musculus OX=10090 GN=Rps7 PE=2 SV=1	16	4	616.9	616	586.5	583.6	415.9	340	479.5	313.7	296.8	261.5	2.20831	0.00272872	0.949063	0.00232966	0.613107	0.0243996	0.643361	0.117625
P59999	Arpc4	Actin-related protein 2/3 complex subunit 4 OS=Mus musculus OX=10090 GN=Arpc4 PE=1 SV=3	3	2	18.6	23.9	20.4	18.6	13.7	12.8	13.4	16.4	11.3	8	2.20207	0.0653971	0.917647	0.595612	0.623529	0.0967801	0.701176	0.172371
P61255	Rpl26	60S ribosomal protein L26 OS=Mus musculus OX=10090 GN=Rpl26 PE=1 SV=1	14	4	69.6	61	64.4	63.4	44.9	38.5	55.2	29.7	28.6	31	2.19128	0.0154488	0.97856	0.777075	0.638591	0.0479071	0.650077	0.23157
P12970	Rpl7a	60S ribosomal protein L7a OS=Mus musculus OX=10090 GN=Rpl7a PE=1 SV=2	29	8	1200.6	1137.4	1020.1	1059.5	703.7	602	884.6	604.3	542.2	530.2	2.18016	0.00257362	0.889478	0.0739705	0.558469	0.0131884	0.636826	0.097975
Q8BP67	Rpl24	60S ribosomal protein L24 OS=Mus musculus OX=10090 GN=Rpl24 PE=1 SV=2	10	5	224.1	214	218.1	203.9	152.6	104.5	164.7	118.3	108.6	92.4	2.1796	0.00642061	0.96325	0.453061	0.586852	0.0664674	0.645971	0.082328
Q9D8E6	Rpl4	60S ribosomal protein L4 OS=Mus musculus OX=10090 GN=Rpl4 PE=1 SV=3	30	11	1965.4	1943.5	1851.1	1858.1	1248.3	1102.6	1609.7	1041.7	954.2	851.1	2.16524	0.00250107	0.948911	0.0129971	0.601422	0.00882487	0.678298	0.157446
A0A140T8T4	Rpl9-ps6	60S ribosomal protein L9 OS=Mus musculus OX=10090 GN=Rpl9-ps6 PE=3 SV=1	6	2	130.5	138.6	109.8	99.8	63	58.5	85.3	63.1	70.2	54.2	2.16318	0.015015	0.778893	0.0437333	0.451505	0.00391796	0.551468	0.0362606
P61358	Rpl27	60S ribosomal protein L27 OS=Mus musculus OX=10090 GN=Rpl27 PE=1 SV=2	25	6	1441	1437	1352.1	1416.8	941	812.3	1128.6	768.7	667	670.3	2.1521	1.13278e-05	0.962092	0.2344	0.609208	0.0128548	0.659243	0.112429
P62242	Rps8	40S ribosomal protein S8 OS=Mus musculus OX=10090 GN=Rps8 PE=1 SV=2	28	7	1789.8	1621.1	1578.6	1640.2	1008.5	910.3	1303.8	893	842.4	759.5	2.12928	0.010625	0.943681	0.396767	0.562549	0.0166872	0.644053	0.111799
Q99PT1	Arhgdia	Rho GDP-dissociation inhibitor 1 OS=Mus musculus OX=10090 GN=Arhgdia PE=1 SV=3	10	4	349.3	312.3	295	271.5	186.9	170.2	242.8	192.3	167.7	143.5	2.12596	0.0155495	0.856258	0.162253	0.539752	0.0173125	0.657648	0.0686245
Q3U0V1	Khsrp	Far upstream element-binding protein 2 OS=Mus musculus OX=10090 GN=Khsrp PE=1 SV=2	4	4	228.2	190.6	179.6	191.4	124.9	90.5	208.6	101	126.8	71.2	2.11515	0.081298	0.885864	0.348972	0.514327	0.0574217	0.739255	0.439134
Q05816	Fabp5	Fatty acid-binding protein 5 OS=Mus musculus OX=10090 GN=Fabp5 PE=1 SV=3	12	3	417.9	397.9	391.7	378.3	315.8	263.7	383.7	262.7	205.6	180.1	2.11512	0.00562956	0.943859	0.197449	0.710346	0.051505	0.792351	0.301278
P62806	H4c1	Histone H4 OS=Mus musculus OX=10090 GN=H4c1 PE=1 SV=2	100	9	9512.1	10921.5	9198.6	10727.2	6270.1	5008	7254.3	4728.7	4997.8	4695	2.10812	0.0175407	0.975149	0.829822	0.551939	0.0401468	0.586436	0.0998929
Q9ESX4	Zcchc17	Nucleolar protein of 40 kDa OS=Mus musculus OX=10090 GN=Zcchc17 PE=1 SV=1	3	2	85.5	77.2	65.3	69.3	59.1	52.8	61	59.7	43.8	33.9	2.09395	0.0223295	0.827289	0.0927881	0.687769	0.0395929	0.741856	0.0377597
P27661	H2ax	Histone H2AX OS=Mus musculus OX=10090 GN=H2ax PE=1 SV=2	44	5	4002	4012.9	3524.4	4113.8	2359.3	1935.6	2627.1	1795.1	1890	1950.4	2.087	0.000216094	0.953	0.588232	0.535864	0.0127339	0.551747	0.0496759
S4R1N6	Rps18	40S ribosomal protein S18 OS=Mus musculus OX=10090 GN=Rps18 PE=3 SV=1	13	6	81.9	82.6	75.9	78.2	47.9	46.7	65.1	43.6	43.7	36.2	2.05882	0.00783468	0.936778	0.0495047	0.575076	0.000394771	0.66079	0.122007
Q6NV83	U2surp	U2 snRNP-associated SURP motif-containing protein OS=Mus musculus OX=10090 GN=U2surp PE=1 SV=3	6	3	30.9	27.3	24.5	27.6	24.6	13.4	18	18.3	16.7	11.8	2.04211	0.0394484	0.895189	0.327801	0.652921	0.228108	0.623711	0.0261471
O55142	Rpl35a	60S ribosomal protein L35a OS=Mus musculus OX=10090 GN=Rpl35a PE=1 SV=2	9	2	350.3	273.5	284.5	300.4	211.5	166.5	231	158.2	150	155.5	2.0419	0.0538339	0.93764	0.669045	0.605963	0.109935	0.623918	0.156929
A2AVJ7	Rrbp1	Ribosome-binding protein 1 OS=Mus musculus OX=10090 GN=Rrbp1 PE=1 SV=1	20	13	271.9	280.6	198.8	231.9	154.5	131.1	164.9	139.3	153.9	121.1	2.00909	0.0146264	0.779548	0.0706849	0.516923	0.00863596	0.550588	0.0116507
F8WJ41	Rps15a	40S ribosomal protein S15a (Fragment) OS=Mus musculus OX=10090 GN=Rps15a PE=1 SV=1	18	5	401.6	398.3	342.4	400.8	249	225.2	305.7	215.9	205.2	203	1.95958	0.000102507	0.929116	0.434631	0.592824	0.00539835	0.652082	0.0903516
Q78PY7	Snd1	Staphylococcal nuclease domain-containing protein 1 OS=Mus musculus OX=10090 GN=Snd1 PE=1 SV=1	9	8	72.5	67.7	69.8	74	52.8	33.8	49.6	39.4	38	33.9	1.94993	0.00843461	1.02568	0.629319	0.617689	0.111716	0.634807	0.0452147
P62754	Rps6	40S ribosomal protein S6 OS=Mus musculus OX=10090 GN=Rps6 PE=1 SV=1	22	6	531.5	455.8	433.9	467.7	311.1	280.3	370.2	257.6	275	239.3	1.9197	0.0299124	0.913198	0.409882	0.599007	0.0400698	0.635876	0.117798
P10922	H1-0	Histone H1.0 OS=Mus musculus OX=10090 GN=H1-0 PE=2 SV=4	17	4	1050.4	961.8	787.6	869.4	566.5	523.9	695.2	526.1	522.9	532.2	1.90712	0.00855287	0.823477	0.0985162	0.541894	0.0111836	0.606948	0.0536199
Q9CR57	Rpl14	60S ribosomal protein L14 OS=Mus musculus OX=10090 GN=Rpl14 PE=1 SV=3	14	2	120.3	112.7	122.1	116.6	82.7	71.2	88	57.9	64.6	58.3	1.89585	0.00794344	1.02446	0.60526	0.660515	0.0290516	0.62618	0.107028
Q9D1R9	Rpl34	60S ribosomal protein L34 OS=Mus musculus OX=10090 GN=Rpl34 PE=1 SV=2	21	5	1190.1	1205.1	1082	1147.9	884	768.9	992.1	706.3	650	639.9	1.85689	0.000267563	0.930987	0.134302	0.690089	0.0235897	0.709085	0.135289
P62849	Rps24	40S ribosomal protein S24 OS=Mus musculus OX=10090 GN=Rps24 PE=1 SV=1	11	3	83	88	86.2	79.9	63.8	56.3	74.1	41.1	47.1	45.8	1.84069	0.00434718	0.971345	0.604362	0.702339	0.0299587	0.673684	0.236521
P63276	Rps17	40S ribosomal protein S17 OS=Mus musculus OX=10090 GN=Rps17 PE=1 SV=2	5	2	145.3	145.1	137.3	145.2	94	91.5	132.5	88.8	84.6	74.4	1.82642	0.00597408	0.972796	0.422773	0.638774	0.00057112	0.762052	0.254627
Q921R2	Rps13	40S ribosomal protein S13 OS=Mus musculus OX=10090 GN=Rps13 PE=1 SV=1	33	7	773	804.2	783.5	749.2	546.8	486.9	670.6	457.4	434.2	430.4	1.8242	0.00193976	0.971785	0.438466	0.655402	0.0150933	0.715191	0.172445
O08784	Tcof1	Treacle protein OS=Mus musculus OX=10090 GN=Tcof1 PE=1 SV=1	10	7	51.1	53.4	52.6	38.6	42.8	31.2	36.4	33.6	28.8	28.9	1.81109	0.00241108	0.872727	0.447495	0.708134	0.123169	0.669856	0.0108521
Q91V55	Rps5	40S ribosomal protein S5 OS=Mus musculus OX=10090 GN=Rps5 PE=1 SV=1	5	2	72.9	65.2	67.4	71.4	46.2	40.3	61.2	46	41.9	34.6	1.80523	0.0284105	1.00507	0.943048	0.626358	0.0335723	0.776249	0.211434
O88342	Wdr1	WD repeat-containing protein 1 OS=Mus musculus OX=10090 GN=Wdr1 PE=1 SV=3	2	2	21	19	22.2	19.1	17.5	12.9	19.3	10.2	11.3	11	1.79372	0.0128048	1.0325	0.758221	0.76	0.195744	0.7375	0.376797
Q9CQI6	Cotl1	Coactosin-like protein OS=Mus musculus OX=10090 GN=Cotl1 PE=1 SV=3	8	4	261	303	295.2	282.3	195.1	192.1	266.5	194.8	164.8	154.2	1.76803	0.0298663	1.02394	0.787686	0.686525	0.0523103	0.817908	0.341951
Q6ZWN5	Rps9	40S ribosomal protein S9 OS=Mus musculus OX=10090 GN=Rps9 PE=1 SV=3	36	10	453.4	398.4	382.9	418.6	278.9	298.2	341.9	231.6	236.1	246.2	1.76612	0.0221455	0.940949	0.523197	0.677506	0.0421945	0.67328	0.152505
P15864	H1-2	Histone H1.2 OS=Mus musculus OX=10090 GN=H1-2 PE=1 SV=2	135	5	3392.7	3684.2	3229.1	3372.6	2507	1885.9	2710.5	1820.9	2013.3	2001.4	1.76275	0.00895507	0.932852	0.281108	0.620738	0.0595664	0.640309	0.112818
P47911	Rpl6	60S ribosomal protein L6 OS=Mus musculus OX=10090 GN=Rpl6 PE=1 SV=3	36	10	2761.1	2634	2558.3	2560.7	2018.8	1816.2	2223.2	1779.6	1564.6	1510.7	1.75433	0.00352301	0.948824	0.161992	0.71083	0.0227044	0.741932	0.0945278
A0A1L1SQA8	Rps25	40S ribosomal protein S25 OS=Mus musculus OX=10090 GN=Rps25 PE=1 SV=1	12	4	437.1	403.7	377.8	389.4	251	257.7	330.5	256	250.8	228.7	1.75349	0.0120655	0.912464	0.172835	0.605019	0.0103586	0.69755	0.0894606
P43275	H1-1	Histone H1.1 OS=Mus musculus OX=10090 GN=H1-1 PE=1 SV=2	32	5	658.6	751	650.4	663.8	468.9	353.3	521.5	364.1	411.8	393.5	1.7504	0.0234456	0.932321	0.414358	0.583286	0.0580065	0.628263	0.10293
P43276	H1-5	Histone H1.5 OS=Mus musculus OX=10090 GN=H1-5 PE=1 SV=2	101	8	5662.9	6192.6	5430.3	5681	3994.1	3137.5	4468.6	3090.6	3422.6	3425.7	1.73116	0.011007	0.937227	0.331877	0.601544	0.0425736	0.637611	0.100577
P47915	Rpl29	60S ribosomal protein L29 OS=Mus musculus OX=10090 GN=Rpl29 PE=1 SV=2	11	3	460.1	502.3	453.1	440.5	354	322.2	393.7	287.4	291.1	267.2	1.7238	0.0140996	0.928512	0.258655	0.702618	0.0324376	0.70771	0.133089
Q3ULD5	Mccc2	Methylcrotonoyl-CoA carboxylase beta chain, mitochondrial OS=Mus musculus OX=10090 GN=Mccc2 PE=1 SV=1	18	7	295	318.8	271.7	263.5	210.2	166	228.4	149.7	176.5	180.9	1.7174	0.00879337	0.871945	0.0890787	0.612903	0.041857	0.615999	0.103191
A0A1B0GRR8	Snrnp70	U1 small nuclear ribonucleoprotein 70 kDa (Fragment) OS=Mus musculus OX=10090 GN=Snrnp70 PE=1 SV=1	11	5	413.3	461.5	410.4	427.4	279.4	273.6	284.6	253	257.2	255.7	1.7056	0.0172964	0.957705	0.544336	0.632144	0.022011	0.61454	0.0279936
P47963	Rpl13	60S ribosomal protein L13 OS=Mus musculus OX=10090 GN=Rpl13 PE=1 SV=3	43	9	2665.9	2696.5	2093.8	2322.5	2464	2497.1	2246.7	1509.2	1500	1659.8	1.69707	0.00541234	0.823568	0.054649	0.925164	0.0123838	0.700414	0.161474
P60335	Pcbp1	Poly(rC)-binding protein 1 OS=Mus musculus OX=10090 GN=Pcbp1 PE=1 SV=1	8	4	15	13.1	11.7	12.7	7.1	7	9.2	8.9	7.1	9.5	1.69277	0.0641123	0.868327	0.226983	0.501779	0.017973	0.644128	0.0350654
Q9DCX2	Atp5pd	ATP synthase subunit d, mitochondrial OS=Mus musculus OX=10090 GN=Atp5pd PE=1 SV=3	5	4	27.5	24.2	16.4	30.2	20.4	8.6	16.7	13.6	10.6	20	1.68954	0.168356	0.901354	0.753675	0.560928	0.205122	0.586074	0.041966
P62751	Rpl23a	60S ribosomal protein L23a OS=Mus musculus OX=10090 GN=Rpl23a PE=1 SV=1	17	6	789	853	843.8	809.8	598	523.1	728.6	507.8	516.9	488.1	1.63383	0.0119219	1.00706	0.887535	0.682765	0.0339594	0.752984	0.219724
Q9CQM8	Rpl21	60S ribosomal protein L21 OS=Mus musculus OX=10090 GN=Rpl21 PE=1 SV=1	7	3	42.1	43.3	35.4	36.5	29.2	26.6	34.5	24.5	25.5	26.9	1.62977	0.00310758	0.84192	0.0142308	0.653396	0.00922965	0.690867	0.119922
P41105	Rpl28	60S ribosomal protein L28 OS=Mus musculus OX=10090 GN=Rpl28 PE=1 SV=2	31	7	703.5	679.7	628.4	696.2	655.8	629.8	612.2	426.7	437.4	420.5	1.61231	0.00307358	0.957634	0.500449	0.929439	0.109433	0.751084	0.206976
P84099	Rpl19	60S ribosomal protein L19 OS=Mus musculus OX=10090 GN=Rpl19 PE=1 SV=1	18	3	839	834.5	765.9	809.8	665.1	672.3	714.4	538.1	537.6	513	1.5929	0.00160798	0.94156	0.157014	0.799163	0.000637562	0.748431	0.139642
A0A1B0GSF0	Rpl13a	60S ribosomal protein L13a OS=Mus musculus OX=10090 GN=Rpl13a PE=3 SV=1	13	3	440.3	461.9	471.6	484.6	389.6	345.8	433	351.7	294.5	272.5	1.59118	0.00835416	1.05985	0.165481	0.815119	0.0760703	0.869763	0.297285
P43277	H1-3	Histone H1.3 OS=Mus musculus OX=10090 GN=H1-3 PE=1 SV=2	147	2	12156	13427.3	11765.5	12711.5	8703.6	7236.9	10138.2	7076	8265.9	8246.5	1.54934	0.0190863	0.956757	0.557343	0.623082	0.0382098	0.672869	0.127596
P14115	Rpl27a	60S ribosomal protein L27a OS=Mus musculus OX=10090 GN=Rpl27a PE=1 SV=5	9	3	1187.6	1036.5	1070.9	1150.5	756.9	747.8	1004.1	692.5	731.6	714.7	1.53779	0.0361519	0.998786	0.988822	0.676543	0.0415362	0.762825	0.267155
P43274	H1-4	Histone H1.4 OS=Mus musculus OX=10090 GN=H1-4 PE=1 SV=2	130	5	2674.7	3031.6	2584.7	2877	1964.6	1671.5	2337.9	1611.8	1872.6	1878.8	1.52111	0.0317609	0.957135	0.648942	0.637208	0.0463349	0.692165	0.162082
P61514	Rpl37a	60S ribosomal protein L37a OS=Mus musculus OX=10090 GN=Rpl37a PE=1 SV=2	4	2	27.7	21.6	26.2	31.9	19.9	15.4	24.9	13.5	16.1	16.7	1.50305	0.114731	1.1785	0.402397	0.716024	0.206031	0.778905	0.487958
P14148	Rpl7	60S ribosomal protein L7 OS=Mus musculus OX=10090 GN=Rpl7 PE=1 SV=2	48	14	1475.9	1696.8	1467.7	1511.4	1250.6	1132.5	1448.2	1082.5	1105.9	1015.9	1.49529	0.0478511	0.938979	0.480526	0.751127	0.0876138	0.797649	0.271784
P62900	Rpl31	60S ribosomal protein L31 OS=Mus musculus OX=10090 GN=Rpl31 PE=1 SV=1	25	7	1513.6	1692.4	1339.4	1604.1	1394.7	1522.9	1442.8	932.8	1010.4	1268.1	1.40707	0.0978607	0.918122	0.497581	0.910044	0.320204	0.740986	0.264211
Q9CZM2	Rpl15	60S ribosomal protein L15 OS=Mus musculus OX=10090 GN=Rpl15 PE=1 SV=4	32	8	1300.9	1399	1146.8	1243.2	1186.1	1158	1277.2	972.8	985	951.4	1.39429	0.0179505	0.885218	0.15301	0.868217	0.0733246	0.833364	0.294769
Q99M28	Rnps1	RNA-binding protein with serine-rich domain 1 OS=Mus musculus OX=10090 GN=Rnps1 PE=1 SV=1	6	2	104.7	103.1	109	90.3	71.2	78	88.4	72	76.9	74.3	1.37434	0.00289663	0.959095	0.695015	0.717998	0.0139151	0.771896	0.102588
Q6ZWZ4	Rpl36	60S ribosomal protein L36 OS=Mus musculus OX=10090 GN=Rpl36 PE=1 SV=1	25	4	1414.7	1454.6	1252.5	1391.9	1249.7	1235.7	1287.5	938.9	1083.9	1019.1	1.36438	0.00971835	0.921619	0.261047	0.866204	0.0119156	0.775938	0.208374
Q6ZWV7	Rpl35	60S ribosomal protein L35 OS=Mus musculus OX=10090 GN=Rpl35 PE=1 SV=1	8	4	267.6	268.1	251.7	257.3	217.3	210.4	234.3	184.5	197.2	211.5	1.31074	0.0124572	0.950159	0.0415938	0.798395	0.00407814	0.781781	0.14345
E9Q8F0	Rbm39	RNA-binding protein 39 OS=Mus musculus OX=10090 GN=Rbm39 PE=1 SV=1	3	2	14.6	17.5	18.1	18.5	14.1	11.4	19.6	13.1	13.7	11.2	1.28916	0.200789	1.14019	0.264073	0.794393	0.237694	1.01869	0.940498
E9Q715	Luc7l2	Putative RNA-binding protein Luc7-like 2 OS=Mus musculus OX=10090 GN=Luc7l2 PE=1 SV=1	3	3	17	15.7	19.8	16.9	12	11.7	15.6	11.2	12	14.2	1.24809	0.126	1.12232	0.335178	0.724771	0.0212765	0.819572	0.327239
A0A1B0GQU8	Rpl18	60S ribosomal protein L18 OS=Mus musculus OX=10090 GN=Rpl18 PE=1 SV=1	28	4	1975.4	2032.1	1892.7	2033.6	2041.8	2071.9	1912.2	1455.7	1604.1	1663.2	1.22655	0.0120223	0.979738	0.646384	1.0265	0.23988	0.840399	0.29892
Q8BTI8	Srrm2	Serine/arginine repetitive matrix protein 2 OS=Mus musculus OX=10090 GN=Srrm2 PE=1 SV=3	39	12	1420.6	1169.7	1370.6	1304.7	1031.9	1059.2	1273.2	1004.9	1253.3	1092.4	1.10428	0.4981	1.03281	0.774284	0.807281	0.186536	0.879473	0.484892
P62911	Rpl32	60S ribosomal protein L32 OS=Mus musculus OX=10090 GN=Rpl32 PE=1 SV=2	39	8	1443.6	1512.4	1180.6	1444.1	1565.9	1658.2	1408.3	995.2	1282.9	1423	1.09243	0.250246	0.887923	0.347869	1.0907	0.145255	0.813092	0.317863
Q91WS0	Cisd1	CDGSH iron-sulfur domain-containing protein 1 OS=Mus musculus OX=10090 GN=Cisd1 PE=1 SV=1	2	2	120.2	126.4	97.2	127.7	84.8	90.3	110.9	96.8	102.8	131.4	1.05295	0.712988	0.912003	0.557812	0.710057	0.0131715	0.842255	0.127485
E9PUK6	Srrm1	Serine/arginine repetitive matrix protein 1 OS=Mus musculus OX=10090 GN=Srrm1 PE=1 SV=1	39	6	1575.4	1489.1	1637.5	1574.3	1274.5	1368.5	1545.7	1420	1683.4	1261.6	1.04058	0.80741	1.04807	0.302367	0.862457	0.0807141	0.96776	0.583452
Q99MR8	Mccc1	Methylcrotonoyl-CoA carboxylase subunit alpha, mitochondrial OS=Mus musculus OX=10090 GN=Mccc1 PE=1 SV=2	594	43	33185.3	36265.7	30514.6	35043.6	33382	30469.8	34383.7	33051.4	40154.1	33261.9	0.945993	0.65185	0.943949	0.550963	0.919379	0.317427	0.970974	0.609072
Q91ZA3	Pcca	Propionyl-CoA carboxylase alpha chain, mitochondrial OS=Mus musculus OX=10090 GN=Pcca PE=1 SV=2	1136	47	62645.2	76690.5	59240	69245.9	62472.2	58429.9	65312.3	62632.9	88111.6	69143.2	0.886051	0.527007	0.922132	0.593528	0.867704	0.334409	0.918251	0.509214
Q4V9W2	Srek1ip1	Protein SREK1IP1 OS=Mus musculus OX=10090 GN=Srek1ip1 PE=1 SV=1	4	2	75.1	68.5	73.3	69.9	60	72.7	73.8	70.9	93.9	74.7	0.85172	0.343332	0.997214	0.961931	0.924095	0.525867	1.00766	0.892728
Q99MN9	Pccb	Propionyl-CoA carboxylase beta chain, mitochondrial OS=Mus musculus OX=10090 GN=Pccb PE=1 SV=2	225	26	11348	13446.1	11941.6	12411.6	11793.6	11430.1	12867.3	11957.5	16470.1	12648	0.851501	0.42585	0.982218	0.856501	0.936662	0.537607	1.00124	0.990508
G5E8R3	Pcx	Pyruvate carboxylase OS=Mus musculus OX=10090 GN=Pcx PE=1 SV=1	540	57	23289.9	29334.9	24785.6	26250	26054.7	27252.7	29104.4	27397.3	41227.8	30726.7	0.731362	0.251701	0.969801	0.822209	1.01297	0.921916	1.07367	0.600007
Q6IFX2	Krt42	Keratin, type I cytoskeletal 42 OS=Mus musculus OX=10090 GN=Krt42 PE=1 SV=1	12	2	146	107.3	87	313.6	101.5	135.1	117.6	118.4	153.6	218	0.681647	0.256034	1.58152	0.587296	0.93407	0.775473	0.931702	0.698661
Q5SWU9	Acaca	Acetyl-CoA carboxylase 1 OS=Mus musculus OX=10090 GN=Acaca PE=1 SV=1	363	85	9264	8871.1	9277.7	9481.5	12513.6	11964.5	11074.5	12845.5	18278.1	14151.6	0.559213	0.074779	1.03441	0.293939	1.34976	0.0111418	1.31899	0.0858604
Q3TTY5	Krt2	Keratin, type II cytoskeletal 2 epidermal OS=Mus musculus OX=10090 GN=Krt2 PE=1 SV=1	29	3	1168.4	939	659	1516.5	1105.7	834.3	1361.1	1267.3	1302.1	2767.5	0.51784	0.316861	1.03231	0.945831	0.920566	0.683975	1.24722	0.17028
A2A513	Krt10	Keratin, type I cytoskeletal 10 OS=Mus musculus OX=10090 GN=Krt10 PE=1 SV=1	54	5	1509.4	1320.7	1128.7	1841.8	1949.9	1074.1	1861.6	2152.1	1574.5	4173.8	0.492337	0.379244	1.04961	0.866615	1.06851	0.848722	1.41822	0.0760185
Q922U2	Krt5	Keratin, type II cytoskeletal 5 OS=Mus musculus OX=10090 GN=Krt5 PE=1 SV=1	27	5	739.4	593.4	497.4	1140.7	699.8	588.7	907.5	866.5	904.9	1857.3	0.482514	0.27619	1.22907	0.688973	0.966762	0.831695	1.33103	0.100624
P08730	Krt13	Keratin, type I cytoskeletal 13 OS=Mus musculus OX=10090 GN=Krt13 PE=1 SV=2	26	3	596.8	476.8	388.5	961.1	560.4	473.3	785.2	745	760.4	1625.7	0.449939	0.271838	1.25708	0.683556	0.962835	0.813079	1.4253	0.0689688
P04104	Krt1	Keratin, type II cytoskeletal 1 OS=Mus musculus OX=10090 GN=Krt1 PE=1 SV=4	26	3	878.5	698.4	563.2	1469.2	837.2	751.9	1117.6	1095.6	1298.4	2723.4	0.392088	0.230831	1.28886	0.670758	1.00774	0.956751	1.40351	0.0725689
